# Supplementary material for: Resilience of Breeding Boreal Waterbirds to Harsh Wintering Conditions: Could Climate Warming Smooth Population Declines?
Source: Ecol Evol. 2026 May 27;16(6):e73718. doi: 10.1002/ece3.73718 (PMC13240112; doi:10.1002/ece3.73718)
Supplement: Supplementary file 1 — Data S1: ece373718‐sup‐0001‐Supinfo1.xlsx. [file ECE3-16-e73718-s002.xlsx]

## Sheet: Data1
Year	WSI
1977	76.4
1978	85
1979	214.7
1980	98.5
1981	116.8
1982	195.8
1983	47.7
1984	82.1
1985	284
1986	196.2
1987	216.9
1988	25.4
1989	20.1
1990	45.8
1991	111.9
1992	71
1993	85.2
1994	49.2
1995	51
1996	210.8
1997	175.3
1998	52.8
1999	80
2000	44
2001	52.8
2002	90.9
2003	157.4
2004	63.4
2005	82.6
2006	129
2007	21.8
2008	41.2
2009	99.5
2010	171.9
2011	153.7
2012	132.3
2013	112.1
2014	22.1
2015	34
2016	36.1
2017	87.3
2018	48.6
2019	28.5
2020	7.1
2021	61.8
2022	15.6

## Sheet: Data2
LakeID	Year	WSI	PcrLogPn	PcrGr	PgrLogPn	PgrGr	PauLogPn	PauGr	CcyLogPn	CcyGr	MpeLogPn	MpeGr	AacLogPn	AacGr	AplLogPn	AplGr	AcrLogPn	AcrGr	SquLogPn	SquGr	SclLogPn	SclGr	BclLogPn	BclGr	AfuLogPn	AfuGr	AfeLogPn	AfeGr	FatLogPn	FatGr
1	1978	85	4.11087	-0.179048	NA	NA	NA	NA	NA	NA	3.04452	0.0909718	NA	NA	2.56495	0.074108	3.04452	-0.336472	NA	NA	NA	NA	1.94591	0.251314	NA	NA	2.56495	0.325422	4.33073	0
1	1979	214.7	3.93183	-0.348307	NA	NA	NA	NA	NA	NA	3.13549	-0.0909718	NA	NA	2.63906	0.356675	2.70805	0.336472	NA	NA	NA	NA	2.19722	0	NA	NA	2.89037	0.0540672	4.33073	-1.15268
1	1980	98.5	3.58352	0	NA	NA	NA	NA	NA	NA	3.04452	0	NA	NA	2.99573	-0.0512933	3.04452	-0.271934	NA	NA	NA	NA	2.19722	0.105361	NA	NA	2.94444	-0.0540672	3.17805	0.405465
1	1981	116.8	3.58352	-0.149532	NA	NA	NA	NA	NA	NA	3.04452	-0.154151	NA	NA	2.94444	0	2.77259	-0.133531	NA	NA	NA	NA	2.30259	0.0953102	NA	NA	2.89037	0.245122	3.58352	0.130053
1	1982	195.8	3.43399	0.149532	NA	NA	NA	NA	NA	NA	2.89037	0.200671	NA	NA	2.94444	-0.0540672	2.63906	0.0689929	NA	NA	NA	NA	2.3979	-0.606136	NA	NA	3.13549	-0.362905	3.71357	0.115069
1	1983	47.7	3.58352	-0.149532	NA	NA	NA	NA	NA	NA	3.09104	-0.526093	NA	NA	2.89037	0.154151	2.70805	-0.223144	NA	NA	NA	NA	1.79176	0.287682	NA	NA	2.77259	0.0606246	3.82864	-0.115069
1	1984	82.1	3.43399	-0.101783	NA	NA	NA	NA	NA	NA	2.56495	0.268264	NA	NA	3.04452	-0.0487902	2.48491	0.287682	NA	NA	NA	NA	2.07944	0.223144	NA	NA	2.83321	0.211309	3.71357	0.115069
1	1985	284	3.3322	-0.19671	NA	NA	NA	NA	NA	NA	2.83321	-0.530628	NA	NA	2.99573	-0.162519	2.77259	-0.287682	NA	NA	NA	NA	2.30259	0	NA	NA	3.04452	-0.271934	3.82864	-0.832909
1	1986	196.2	3.13549	-0.0444518	NA	NA	NA	NA	NA	NA	2.30259	0.0953102	NA	NA	2.83321	0	2.48491	-0.182322	NA	NA	NA	NA	2.30259	-0.105361	NA	NA	2.77259	0.223144	2.99573	0.223144
1	1987	216.9	3.09104	0.0444518	NA	NA	NA	NA	NA	NA	2.3979	0.374693	NA	NA	2.83321	-0.125163	2.30259	0.832909	NA	NA	NA	NA	2.19722	0.510826	NA	NA	2.99573	0.0953102	3.21888	-0.223144
1	1988	25.4	3.13549	0.0425596	NA	NA	NA	NA	NA	NA	2.77259	-0.575364	NA	NA	2.70805	0	3.13549	-0.93827	NA	NA	NA	NA	2.70805	-0.510826	NA	NA	3.09104	-0.318454	2.99573	-0.105361
1	1989	20.1	3.17805	-0.133531	NA	NA	NA	NA	NA	NA	2.19722	0.105361	NA	NA	2.70805	0.0645385	2.19722	0.798508	NA	NA	NA	NA	2.19722	0.200671	NA	NA	2.77259	-0.133531	2.89037	0.510826
1	1990	45.8	3.04452	-0.741937	NA	NA	NA	NA	NA	NA	2.30259	0.182322	NA	NA	2.77259	0.17185	2.99573	-0.223144	NA	NA	NA	NA	2.3979	-0.200671	NA	NA	2.63906	0.496437	3.4012	0.287682
1	1991	111.9	2.30259	0.405465	NA	NA	NA	NA	NA	NA	2.48491	-0.287682	NA	NA	2.94444	-0.0540672	2.77259	0.271934	NA	NA	NA	NA	2.19722	-0.117783	NA	NA	3.13549	-0.650588	3.68888	0.117783
1	1992	71	2.70805	0.236389	NA	NA	NA	NA	NA	NA	2.19722	0.105361	NA	NA	2.89037	-0.117783	3.04452	-0.965081	NA	NA	NA	NA	2.07944	0.559616	NA	NA	2.48491	0.459532	3.80666	0.0645385
1	1993	85.2	2.94444	0.146603	NA	NA	NA	NA	NA	NA	2.30259	0.262364	NA	NA	2.77259	0.0606246	2.07944	0.117783	NA	NA	NA	NA	2.63906	-0.241162	NA	NA	2.94444	-0.17185	3.8712	-0.0425596
1	1994	49.2	3.09104	-0.382992	NA	NA	NA	NA	NA	NA	2.56495	0.37949	NA	NA	2.83321	0.0571584	2.19722	0	NA	NA	NA	NA	2.3979	-0.200671	NA	NA	2.77259	0	3.82864	-0.191055
1	1995	51	2.70805	0.125163	NA	NA	NA	NA	NA	NA	2.94444	-0.305382	NA	NA	2.89037	0.154151	2.19722	0.893818	NA	NA	NA	NA	2.19722	0.200671	NA	NA	2.77259	-0.0645385	3.63759	-0.0266682
1	1996	210.8	2.83321	-0.0606246	NA	NA	NA	NA	NA	NA	2.63906	0.579818	NA	NA	3.04452	-0.271934	3.09104	-0.693147	NA	NA	NA	NA	2.3979	0.241162	NA	NA	2.70805	0.182322	3.61092	-0.243622
1	1997	175.3	2.77259	-0.0645385	NA	NA	NA	NA	NA	NA	3.21888	-0.223144	NA	NA	2.77259	-0.207639	2.3979	0.310155	NA	NA	NA	NA	2.63906	0.133531	NA	NA	2.89037	0	3.3673	0.129212
1	1998	52.8	2.70805	-0.143101	NA	NA	NA	NA	NA	NA	2.99573	-0.223144	NA	NA	2.56495	0.074108	2.70805	-0.510826	NA	NA	NA	NA	2.77259	-0.287682	NA	NA	2.89037	-0.405465	3.49651	0.029853
1	1999	80	2.56495	-0.0800427	NA	NA	NA	NA	NA	NA	2.77259	0	NA	NA	2.63906	0.405465	2.19722	0.693147	NA	NA	NA	NA	2.48491	-0.182322	NA	NA	2.48491	0	3.52636	-0.0606246
1	2000	44	2.48491	0.405465	NA	NA	NA	NA	NA	NA	2.77259	-0.374693	NA	NA	3.04452	0.133531	2.89037	-0.325422	NA	NA	NA	NA	2.30259	0.405465	NA	NA	2.48491	-0.287682	3.46574	-0.207639
1	2001	52.8	2.89037	-0.182322	NA	NA	NA	NA	NA	NA	2.3979	0.167054	NA	NA	3.17805	-0.405465	2.56495	-0.0800427	NA	NA	NA	NA	2.70805	-0.628609	NA	NA	2.19722	-0.117783	3.2581	0.0377403
1	2002	90.9	2.70805	0	NA	NA	NA	NA	NA	NA	2.56495	0	NA	NA	2.77259	-0.0645385	2.48491	-0.405465	NA	NA	NA	NA	2.07944	0.223144	NA	NA	2.07944	-0.287682	3.29584	-0.405465
1	2003	157.4	2.70805	-0.143101	NA	NA	NA	NA	NA	NA	2.56495	-0.167054	NA	NA	2.70805	0.236389	2.07944	0.405465	NA	NA	NA	NA	2.30259	0.336472	NA	NA	1.79176	0.154151	2.89037	-0.325422
1	2004	63.4	2.56495	-0.0800427	NA	NA	NA	NA	NA	NA	2.3979	-0.451985	NA	NA	2.94444	-0.0540672	2.48491	0	NA	NA	NA	NA	2.63906	-0.847298	NA	NA	1.94591	0	2.56495	-0.167054
1	2005	82.6	2.48491	0.154151	NA	NA	NA	NA	NA	NA	1.94591	-0.154151	NA	NA	2.89037	0.287682	2.48491	0.559616	NA	NA	NA	NA	1.79176	0.510826	NA	NA	1.94591	-0.154151	2.3979	-0.318454
1	2006	129	2.63906	-0.559616	NA	NA	NA	NA	NA	NA	1.79176	0.980829	NA	NA	3.17805	-0.34484	3.04452	-0.646627	NA	NA	NA	NA	2.30259	0.0953102	NA	NA	1.79176	0.154151	2.07944	0.405465
1	2007	21.8	2.07944	0.405465	NA	NA	NA	NA	NA	NA	2.77259	-0.575364	NA	NA	2.83321	0.424883	2.3979	0.597837	NA	NA	NA	NA	2.3979	0.435318	NA	NA	1.94591	-0.336472	2.48491	-0.538997
1	2008	41.2	2.48491	-0.405465	NA	NA	NA	NA	NA	NA	2.19722	-2.19722	NA	NA	3.2581	-0.262364	2.99573	-0.356675	NA	NA	NA	NA	2.83321	-0.194156	NA	NA	1.60944	0	1.94591	0
1	2009	99.5	2.07944	-0.133531	NA	NA	NA	NA	NA	NA	0	1.60944	NA	NA	2.99573	-0.162519	2.63906	-0.847298	NA	NA	NA	NA	2.63906	-0.441833	NA	NA	1.60944	0	1.94591	0.538997
1	2010	171.9	1.94591	-0.154151	NA	NA	NA	NA	NA	NA	1.60944	-0.510826	NA	NA	2.83321	-0.125163	1.79176	0.916291	NA	NA	NA	NA	2.19722	0.510826	NA	NA	1.60944	-0.510826	2.48491	-0.0870114
1	2011	153.7	1.79176	0.154151	NA	NA	NA	NA	NA	NA	1.09861	0.510826	NA	NA	2.70805	0.510826	2.70805	-0.0689929	NA	NA	NA	NA	2.70805	-0.143101	NA	NA	1.09861	0.510826	2.3979	-0.200671
1	2012	132.3	1.94591	0.133531	NA	NA	NA	NA	NA	NA	1.60944	-0.510826	NA	NA	3.21888	-0.385662	2.63906	-1.02962	NA	NA	NA	NA	2.56495	0.074108	NA	NA	1.60944	0.336472	2.19722	-0.117783
1	2013	112.1	2.07944	0.117783	NA	NA	NA	NA	NA	NA	1.09861	-0.405465	NA	NA	2.83321	0.162519	1.60944	0.587787	NA	NA	NA	NA	2.63906	-0.241162	NA	NA	1.94591	-1.25276	2.07944	-0.133531
1	2014	22.1	2.19722	-0.587787	NA	NA	NA	NA	NA	NA	0.693147	-0.693147	NA	NA	2.99573	-0.223144	2.19722	0.441833	NA	NA	NA	NA	2.3979	0.167054	NA	NA	0.693147	0.405465	1.94591	-0.559616
1	2015	34	1.60944	0.788457	NA	NA	NA	NA	NA	NA	0	1.79176	NA	NA	2.77259	0.223144	2.63906	-0.154151	NA	NA	NA	NA	2.56495	-0.0800427	NA	NA	1.09861	-1.09861	1.38629	0.405465
1	2016	36.1	2.3979	-1.29928	NA	NA	NA	NA	NA	NA	1.79176	0.154151	NA	NA	2.99573	0	2.48491	-0.538997	NA	NA	NA	NA	2.48491	0	NA	NA	0	0.693147	1.79176	-0.405465
1	2017	87.3	1.09861	0.693147	NA	NA	NA	NA	NA	NA	1.94591	-0.154151	NA	NA	2.99573	0.182322	1.94591	0.76214	NA	NA	NA	NA	2.48491	0.348307	NA	NA	0.693147	0.405465	1.38629	0.916291
1	2018	48.6	1.79176	-0.182322	NA	NA	NA	NA	NA	NA	1.79176	-1.09861	NA	NA	3.17805	-0.405465	2.70805	-0.76214	NA	NA	NA	NA	2.83321	-0.635989	NA	NA	1.09861	0	2.30259	-1.60944
1	2019	28.5	1.60944	-0.916291	NA	NA	NA	NA	NA	NA	0.693147	0.405465	NA	NA	2.77259	0.17185	1.94591	0.356675	NA	NA	NA	NA	2.19722	-0.587787	NA	NA	1.09861	0	0.693147	-0.693147
1	2020	7.1	0.693147	1.38629	NA	NA	NA	NA	NA	NA	1.09861	0	NA	NA	2.94444	0	2.30259	0.336472	NA	NA	NA	NA	1.60944	0.875469	NA	NA	1.09861	0	0	0
1	2021	61.8	2.07944	-0.287682	NA	NA	NA	NA	NA	NA	1.09861	0.510826	NA	NA	2.94444	0.274437	2.63906	-0.559616	NA	NA	NA	NA	2.48491	-0.287682	NA	NA	1.09861	0	0	1.38629
1	2022	15.6	1.79176	0.405465	NA	NA	NA	NA	NA	NA	1.60944	0.182322	NA	NA	3.21888	-0.510826	2.07944	0.223144	NA	NA	NA	NA	2.19722	-0.587787	NA	NA	1.09861	-1.09861	1.38629	0.693147
2	1988	25.4	NA	NA	NA	NA	NA	NA	NA	NA	NA	NA	NA	NA	1.94591	-0.154151	1.60944	-0.510826	NA	NA	NA	NA	1.60944	-0.223144	NA	NA	NA	NA	NA	NA
2	1989	20.1	NA	NA	NA	NA	NA	NA	NA	NA	NA	NA	NA	NA	1.79176	0.154151	1.09861	0.693147	NA	NA	NA	NA	1.38629	0.223144	NA	NA	NA	NA	NA	NA
2	1990	45.8	NA	NA	NA	NA	NA	NA	NA	NA	NA	NA	NA	NA	1.94591	-0.154151	1.79176	0.606136	NA	NA	NA	NA	1.60944	0.182322	NA	NA	NA	NA	NA	NA
2	1991	111.9	NA	NA	NA	NA	NA	NA	NA	NA	NA	NA	NA	NA	1.79176	0.287682	2.3979	-0.0953102	NA	NA	NA	NA	1.79176	0	NA	NA	NA	NA	NA	NA
2	1992	71	NA	NA	NA	NA	NA	NA	NA	NA	NA	NA	NA	NA	2.07944	0	2.30259	-1.60944	NA	NA	NA	NA	1.79176	0	NA	NA	NA	NA	NA	NA
2	1993	85.2	NA	NA	NA	NA	NA	NA	NA	NA	NA	NA	NA	NA	2.07944	-0.470004	0.693147	0.693147	NA	NA	NA	NA	1.79176	-0.405465	NA	NA	NA	NA	NA	NA
2	1994	49.2	NA	NA	NA	NA	NA	NA	NA	NA	NA	NA	NA	NA	1.60944	0.182322	1.38629	0.405465	NA	NA	NA	NA	1.38629	-0.693147	NA	NA	NA	NA	NA	NA
2	1995	51	NA	NA	NA	NA	NA	NA	NA	NA	NA	NA	NA	NA	1.79176	0.154151	1.79176	-0.405465	NA	NA	NA	NA	0.693147	1.25276	NA	NA	NA	NA	NA	NA
2	1996	210.8	NA	NA	NA	NA	NA	NA	NA	NA	NA	NA	NA	NA	1.94591	-0.336472	1.38629	0.81093	NA	NA	NA	NA	1.94591	-0.154151	NA	NA	NA	NA	NA	NA
2	1997	175.3	NA	NA	NA	NA	NA	NA	NA	NA	NA	NA	NA	NA	1.60944	-0.510826	2.19722	-0.405465	NA	NA	NA	NA	1.79176	0.510826	NA	NA	NA	NA	NA	NA
2	1998	52.8	NA	NA	NA	NA	NA	NA	NA	NA	NA	NA	NA	NA	1.09861	0.287682	1.79176	-0.405465	NA	NA	NA	NA	2.30259	-0.693147	NA	NA	NA	NA	NA	NA
2	1999	80	NA	NA	NA	NA	NA	NA	NA	NA	NA	NA	NA	NA	1.38629	0.405465	1.38629	0.223144	NA	NA	NA	NA	1.60944	0.470004	NA	NA	NA	NA	NA	NA
2	2000	44	NA	NA	NA	NA	NA	NA	NA	NA	NA	NA	NA	NA	1.79176	0.287682	1.60944	-0.223144	NA	NA	NA	NA	2.07944	0.405465	NA	NA	NA	NA	NA	NA
2	2001	52.8	NA	NA	NA	NA	NA	NA	NA	NA	NA	NA	NA	NA	2.07944	-0.133531	1.38629	0	NA	NA	NA	NA	2.48491	-0.693147	NA	NA	NA	NA	NA	NA
2	2002	90.9	NA	NA	NA	NA	NA	NA	NA	NA	NA	NA	NA	NA	1.94591	0.356675	1.38629	0	NA	NA	NA	NA	1.79176	0.287682	NA	NA	NA	NA	NA	NA
2	2003	157.4	NA	NA	NA	NA	NA	NA	NA	NA	NA	NA	NA	NA	2.30259	-1.60944	1.38629	-0.287682	NA	NA	NA	NA	2.07944	0	NA	NA	NA	NA	NA	NA
2	2004	63.4	NA	NA	NA	NA	NA	NA	NA	NA	NA	NA	NA	NA	0.693147	0.916291	1.09861	0.510826	NA	NA	NA	NA	2.07944	-0.470004	NA	NA	NA	NA	NA	NA
2	2005	82.6	NA	NA	NA	NA	NA	NA	NA	NA	NA	NA	NA	NA	1.60944	-0.223144	1.60944	-0.510826	NA	NA	NA	NA	1.60944	0.693147	NA	NA	NA	NA	NA	NA
2	2006	129	NA	NA	NA	NA	NA	NA	NA	NA	NA	NA	NA	NA	1.38629	0.559616	1.09861	0.847298	NA	NA	NA	NA	2.30259	-0.223144	NA	NA	NA	NA	NA	NA
2	2007	21.8	NA	NA	NA	NA	NA	NA	NA	NA	NA	NA	NA	NA	1.94591	-0.559616	1.94591	-0.154151	NA	NA	NA	NA	2.07944	0.223144	NA	NA	NA	NA	NA	NA
2	2008	41.2	NA	NA	NA	NA	NA	NA	NA	NA	NA	NA	NA	NA	1.38629	0	1.79176	-1.09861	NA	NA	NA	NA	2.30259	0	NA	NA	NA	NA	NA	NA
2	2009	99.5	NA	NA	NA	NA	NA	NA	NA	NA	NA	NA	NA	NA	1.38629	0	0.693147	0	NA	NA	NA	NA	2.30259	0	NA	NA	NA	NA	NA	NA
2	2010	171.9	NA	NA	NA	NA	NA	NA	NA	NA	NA	NA	NA	NA	1.38629	0	0.693147	0	NA	NA	NA	NA	2.30259	0	NA	NA	NA	NA	NA	NA
2	2011	153.7	NA	NA	NA	NA	NA	NA	NA	NA	NA	NA	NA	NA	1.38629	0.223144	0.693147	0	NA	NA	NA	NA	2.30259	-0.223144	NA	NA	NA	NA	NA	NA
2	2012	132.3	NA	NA	NA	NA	NA	NA	NA	NA	NA	NA	NA	NA	1.60944	-0.510826	0.693147	0.405465	NA	NA	NA	NA	2.07944	-0.133531	NA	NA	NA	NA	NA	NA
2	2013	112.1	NA	NA	NA	NA	NA	NA	NA	NA	NA	NA	NA	NA	1.09861	0	1.09861	0.287682	NA	NA	NA	NA	1.94591	-0.154151	NA	NA	NA	NA	NA	NA
2	2014	22.1	NA	NA	NA	NA	NA	NA	NA	NA	NA	NA	NA	NA	1.09861	0	1.38629	0.223144	NA	NA	NA	NA	1.79176	0.154151	NA	NA	NA	NA	NA	NA
2	2015	34	NA	NA	NA	NA	NA	NA	NA	NA	NA	NA	NA	NA	1.09861	0	1.60944	-0.223144	NA	NA	NA	NA	1.94591	0.133531	NA	NA	NA	NA	NA	NA
2	2016	36.1	NA	NA	NA	NA	NA	NA	NA	NA	NA	NA	NA	NA	1.09861	0.510826	1.38629	0.405465	NA	NA	NA	NA	2.07944	-0.287682	NA	NA	NA	NA	NA	NA
2	2017	87.3	NA	NA	NA	NA	NA	NA	NA	NA	NA	NA	NA	NA	1.60944	-0.510826	1.79176	0.154151	NA	NA	NA	NA	1.79176	0	NA	NA	NA	NA	NA	NA
2	2018	48.6	NA	NA	NA	NA	NA	NA	NA	NA	NA	NA	NA	NA	1.09861	-0.405465	1.94591	0.133531	NA	NA	NA	NA	1.79176	0.154151	NA	NA	NA	NA	NA	NA
2	2019	28.5	NA	NA	NA	NA	NA	NA	NA	NA	NA	NA	NA	NA	0.693147	0.405465	2.07944	-0.693147	NA	NA	NA	NA	1.94591	-0.559616	NA	NA	NA	NA	NA	NA
2	2020	7.1	NA	NA	NA	NA	NA	NA	NA	NA	NA	NA	NA	NA	1.09861	0	1.38629	0.223144	NA	NA	NA	NA	1.38629	0.559616	NA	NA	NA	NA	NA	NA
2	2021	61.8	NA	NA	NA	NA	NA	NA	NA	NA	NA	NA	NA	NA	1.09861	0.287682	1.60944	0.336472	NA	NA	NA	NA	1.94591	-0.154151	NA	NA	NA	NA	NA	NA
2	2022	15.6	NA	NA	NA	NA	NA	NA	NA	NA	NA	NA	NA	NA	1.38629	0.223144	1.94591	-0.847298	NA	NA	NA	NA	1.79176	0.405465	NA	NA	NA	NA	NA	NA
3	1988	25.4	NA	NA	NA	NA	NA	NA	NA	NA	1.38629	-0.693147	NA	NA	1.79176	-1.09861	1.60944	-1.60944	NA	NA	NA	NA	1.60944	-0.510826	NA	NA	NA	NA	NA	NA
3	1989	20.1	NA	NA	NA	NA	NA	NA	NA	NA	0.693147	0.405465	NA	NA	0.693147	0.693147	0	1.09861	NA	NA	NA	NA	1.09861	0.980829	NA	NA	NA	NA	NA	NA
3	1990	45.8	NA	NA	NA	NA	NA	NA	NA	NA	1.09861	-1.09861	NA	NA	1.38629	0.223144	1.09861	0.510826	NA	NA	NA	NA	2.07944	-0.133531	NA	NA	NA	NA	NA	NA
3	1991	111.9	NA	NA	NA	NA	NA	NA	NA	NA	0	0.693147	NA	NA	1.60944	0	1.60944	-0.510826	NA	NA	NA	NA	1.94591	-0.336472	NA	NA	NA	NA	NA	NA
3	1992	71	NA	NA	NA	NA	NA	NA	NA	NA	0.693147	0	NA	NA	1.60944	0	1.09861	0	NA	NA	NA	NA	1.60944	0	NA	NA	NA	NA	NA	NA
3	1993	85.2	NA	NA	NA	NA	NA	NA	NA	NA	0.693147	-0.693147	NA	NA	1.60944	0.182322	1.09861	-0.405465	NA	NA	NA	NA	1.60944	0	NA	NA	NA	NA	NA	NA
3	1994	49.2	NA	NA	NA	NA	NA	NA	NA	NA	0	0.693147	NA	NA	1.79176	0.154151	0.693147	-0.693147	NA	NA	NA	NA	1.60944	0.336472	NA	NA	NA	NA	NA	NA
3	1995	51	NA	NA	NA	NA	NA	NA	NA	NA	0.693147	0.405465	NA	NA	1.94591	-0.336472	0	0	NA	NA	NA	NA	1.94591	0.133531	NA	NA	NA	NA	NA	NA
3	1996	210.8	NA	NA	NA	NA	NA	NA	NA	NA	1.09861	0	NA	NA	1.60944	-0.510826	0	1.09861	NA	NA	NA	NA	2.07944	-0.133531	NA	NA	NA	NA	NA	NA
3	1997	175.3	NA	NA	NA	NA	NA	NA	NA	NA	1.09861	0	NA	NA	1.09861	0.510826	1.09861	0	NA	NA	NA	NA	1.94591	-0.154151	NA	NA	NA	NA	NA	NA
3	1998	52.8	NA	NA	NA	NA	NA	NA	NA	NA	1.09861	-1.09861	NA	NA	1.60944	0	1.09861	0	NA	NA	NA	NA	1.79176	-0.182322	NA	NA	NA	NA	NA	NA
3	1999	80	NA	NA	NA	NA	NA	NA	NA	NA	0	0.693147	NA	NA	1.60944	0.470004	1.09861	-1.09861	NA	NA	NA	NA	1.60944	-0.223144	NA	NA	NA	NA	NA	NA
3	2000	44	NA	NA	NA	NA	NA	NA	NA	NA	0.693147	-0.693147	NA	NA	2.07944	-0.980829	0	0	NA	NA	NA	NA	1.38629	0.223144	NA	NA	NA	NA	NA	NA
3	2001	52.8	NA	NA	NA	NA	NA	NA	NA	NA	0	1.09861	NA	NA	1.09861	-0.405465	0	0.693147	NA	NA	NA	NA	1.60944	0.587787	NA	NA	NA	NA	NA	NA
3	2002	90.9	NA	NA	NA	NA	NA	NA	NA	NA	1.09861	0	NA	NA	0.693147	1.09861	0.693147	0.693147	NA	NA	NA	NA	2.19722	-0.117783	NA	NA	NA	NA	NA	NA
3	2003	157.4	NA	NA	NA	NA	NA	NA	NA	NA	1.09861	-0.405465	NA	NA	1.79176	0.287682	1.38629	0	NA	NA	NA	NA	2.07944	-0.693147	NA	NA	NA	NA	NA	NA
3	2004	63.4	NA	NA	NA	NA	NA	NA	NA	NA	0.693147	0.405465	NA	NA	2.07944	-0.287682	1.38629	-0.287682	NA	NA	NA	NA	1.38629	0.405465	NA	NA	NA	NA	NA	NA
3	2005	82.6	NA	NA	NA	NA	NA	NA	NA	NA	1.09861	-1.09861	NA	NA	1.79176	-0.693147	1.09861	-0.405465	NA	NA	NA	NA	1.79176	-0.405465	NA	NA	NA	NA	NA	NA
3	2006	129	NA	NA	NA	NA	NA	NA	NA	NA	0	0.693147	NA	NA	1.09861	0.693147	0.693147	0.405465	NA	NA	NA	NA	1.38629	0.223144	NA	NA	NA	NA	NA	NA
3	2007	21.8	NA	NA	NA	NA	NA	NA	NA	NA	0.693147	0	NA	NA	1.79176	-0.182322	1.09861	0.693147	NA	NA	NA	NA	1.60944	0	NA	NA	NA	NA	NA	NA
3	2008	41.2	NA	NA	NA	NA	NA	NA	NA	NA	0.693147	-0.693147	NA	NA	1.60944	0.182322	1.79176	-0.693147	NA	NA	NA	NA	1.60944	0.182322	NA	NA	NA	NA	NA	NA
3	2009	99.5	NA	NA	NA	NA	NA	NA	NA	NA	0	0.693147	NA	NA	1.79176	0	1.09861	0.287682	NA	NA	NA	NA	1.79176	0	NA	NA	NA	NA	NA	NA
3	2010	171.9	NA	NA	NA	NA	NA	NA	NA	NA	0.693147	0	NA	NA	1.79176	-0.693147	1.38629	0	NA	NA	NA	NA	1.79176	0	NA	NA	NA	NA	NA	NA
3	2011	153.7	NA	NA	NA	NA	NA	NA	NA	NA	0.693147	0	NA	NA	1.09861	0.510826	1.38629	-0.693147	NA	NA	NA	NA	1.79176	-0.182322	NA	NA	NA	NA	NA	NA
3	2012	132.3	NA	NA	NA	NA	NA	NA	NA	NA	0.693147	0	NA	NA	1.60944	0.182322	0.693147	0.693147	NA	NA	NA	NA	1.60944	0.336472	NA	NA	NA	NA	NA	NA
3	2013	112.1	NA	NA	NA	NA	NA	NA	NA	NA	0.693147	0	NA	NA	1.79176	-1.09861	1.38629	0	NA	NA	NA	NA	1.94591	-0.154151	NA	NA	NA	NA	NA	NA
3	2014	22.1	NA	NA	NA	NA	NA	NA	NA	NA	0.693147	0	NA	NA	0.693147	0	1.38629	-0.287682	NA	NA	NA	NA	1.79176	0	NA	NA	NA	NA	NA	NA
3	2015	34	NA	NA	NA	NA	NA	NA	NA	NA	0.693147	0	NA	NA	0.693147	-0.693147	1.09861	-0.405465	NA	NA	NA	NA	1.79176	-0.182322	NA	NA	NA	NA	NA	NA
3	2016	36.1	NA	NA	NA	NA	NA	NA	NA	NA	0.693147	0	NA	NA	0	0.693147	0.693147	0.405465	NA	NA	NA	NA	1.60944	0	NA	NA	NA	NA	NA	NA
3	2017	87.3	NA	NA	NA	NA	NA	NA	NA	NA	0.693147	0	NA	NA	0.693147	0	1.09861	0	NA	NA	NA	NA	1.60944	-0.223144	NA	NA	NA	NA	NA	NA
3	2018	48.6	NA	NA	NA	NA	NA	NA	NA	NA	0.693147	0	NA	NA	0.693147	0.405465	1.09861	0	NA	NA	NA	NA	1.38629	0	NA	NA	NA	NA	NA	NA
3	2019	28.5	NA	NA	NA	NA	NA	NA	NA	NA	0.693147	0.916291	NA	NA	1.09861	-0.405465	1.09861	0.287682	NA	NA	NA	NA	1.38629	-0.287682	NA	NA	NA	NA	NA	NA
3	2020	7.1	NA	NA	NA	NA	NA	NA	NA	NA	1.60944	-0.916291	NA	NA	0.693147	0.405465	1.38629	0	NA	NA	NA	NA	1.09861	0.287682	NA	NA	NA	NA	NA	NA
3	2021	61.8	NA	NA	NA	NA	NA	NA	NA	NA	0.693147	0	NA	NA	1.09861	-0.405465	1.38629	-0.693147	NA	NA	NA	NA	1.38629	0.559616	NA	NA	NA	NA	NA	NA
3	2022	15.6	NA	NA	NA	NA	NA	NA	NA	NA	0.693147	-0.693147	NA	NA	0.693147	0.405465	0.693147	0.693147	NA	NA	NA	NA	1.94591	-0.559616	NA	NA	NA	NA	NA	NA
4	1981	116.8	2.19722	0.367725	1.09861	0.287682	1.94591	0.356675	NA	NA	1.60944	-0.223144	1.79176	-0.182322	1.60944	0.587787	2.48491	0.559616	1.94591	0.133531	2.19722	0.441833	2.3979	-1.0116	1.60944	0	3.91202	-0.150823	3.82864	-0.427444
4	1982	195.8	2.56495	-0.262364	1.38629	0	2.30259	0.262364	NA	NA	1.38629	0.559616	1.60944	-0.510826	2.19722	-1.09861	3.04452	-0.847298	2.07944	0.117783	2.63906	-1.54045	1.38629	-0.287682	1.60944	0.470004	3.7612	-0.583146	3.4012	-0.310155
4	1983	47.7	2.30259	0.405465	1.38629	0	2.56495	-0.485508	NA	NA	1.94591	0	1.09861	0.287682	1.09861	1.29928	2.19722	0.367725	2.19722	-0.251314	1.09861	0.693147	1.09861	0.847298	2.07944	-0.133531	3.17805	0.117783	3.09104	0.670158
4	1984	82.1	2.70805	0.287682	1.38629	0	2.07944	0.916291	NA	NA	1.94591	0.76214	1.38629	-1.38629	2.3979	0.310155	2.56495	0	1.94591	0.76214	1.79176	-0.693147	1.94591	0	1.94591	-0.154151	3.29584	-0.160343	3.7612	0.0454624
4	1985	284	2.99573	-0.916291	1.38629	-0.287682	2.99573	-0.916291	NA	NA	2.70805	-0.405465	0	0.693147	2.70805	-1.09861	2.56495	1.32687	2.70805	-1.60944	1.09861	1.09861	1.94591	1.04982	1.79176	0	3.13549	-0.0909718	3.80666	-0.628609
4	1986	196.2	2.07944	0.223144	1.09861	0.287682	2.07944	0.117783	NA	NA	2.30259	-0.105361	0.693147	0.405465	1.60944	0	3.89182	-0.178248	1.09861	0.980829	2.19722	0.200671	2.99573	0.0487902	1.79176	0	3.04452	0.133531	3.17805	0.117783
4	1987	216.9	2.30259	-0.223144	1.38629	0	2.19722	0	NA	NA	2.19722	0.287682	1.09861	0.980829	1.60944	0	3.71357	-0.8232	2.07944	-0.470004	2.3979	-0.0953102	3.04452	-0.847298	1.79176	-1.09861	3.17805	-0.405465	3.29584	-0.897942
4	1988	25.4	2.07944	0.318454	1.38629	-0.693147	2.19722	-0.251314	NA	NA	2.48491	-0.287682	2.07944	-0.980829	1.60944	-0.223144	2.89037	-0.587787	1.60944	0.693147	2.30259	-0.916291	2.19722	-0.81093	0.693147	-0.693147	2.77259	0.117783	2.3979	0.597837
4	1989	20.1	2.3979	0.435318	0.693147	1.09861	1.94591	0.356675	NA	NA	2.19722	0.105361	1.09861	-1.09861	1.38629	0.223144	2.30259	0.741937	2.30259	-0.223144	1.38629	0.405465	1.38629	1.09861	0	0.693147	2.89037	0.328504	2.99573	0.182322
4	1990	45.8	2.83321	-0.268264	1.79176	-0.182322	2.30259	0.0953102	NA	NA	2.30259	-0.510826	0	0	1.60944	0.182322	3.04452	-0.741937	2.07944	0.485508	1.79176	-1.79176	2.48491	-0.693147	0.693147	0.916291	3.21888	0.494696	3.17805	0.255933
4	1991	111.9	2.56495	-0.485508	1.60944	0.336472	2.3979	0	NA	NA	1.79176	0	0	1.94591	1.79176	0.77319	2.30259	1.41099	2.56495	-0.77319	0	1.94591	1.79176	1.20397	1.60944	0	3.71357	-0.8232	3.43399	0.254892
4	1992	71	2.07944	0.405465	1.94591	-0.154151	2.3979	0.374693	NA	NA	1.79176	1.09861	1.94591	-1.25276	2.56495	-1.46634	3.71357	-1.22867	1.79176	0.510826	1.94591	-0.336472	2.99573	0.262364	1.60944	-0.510826	2.89037	0.405465	3.68888	0.161268
4	1993	85.2	2.48491	0	1.79176	-0.693147	2.77259	-0.207639	NA	NA	2.89037	-0.693147	0.693147	0	1.09861	0.287682	2.48491	-1.38629	2.30259	-0.916291	1.60944	-1.60944	3.2581	-0.313658	1.09861	-1.09861	3.29584	-0.076961	3.85015	-0.384412
4	1994	49.2	2.48491	-0.287682	1.09861	0.510826	2.56495	0.207639	NA	NA	2.19722	-0.251314	0.693147	-0.693147	1.38629	0.81093	1.09861	1.46634	1.38629	-0.693147	0	0	2.94444	0.233615	0	0.693147	3.21888	0.392042	3.46574	0.295464
5	1992	71	NA	NA	NA	NA	NA	NA	NA	NA	NA	NA	NA	NA	NA	NA	NA	NA	NA	NA	0.405465	0.287682	NA	NA	NA	NA	NA	NA	NA	NA
5	1993	85.2	NA	NA	NA	NA	NA	NA	NA	NA	NA	NA	NA	NA	NA	NA	NA	NA	NA	NA	0.693147	0	NA	NA	NA	NA	NA	NA	NA	NA
5	1994	49.2	NA	NA	NA	NA	NA	NA	NA	NA	NA	NA	NA	NA	NA	NA	NA	NA	NA	NA	0.693147	0	NA	NA	NA	NA	NA	NA	NA	NA
5	1995	51	NA	NA	NA	NA	NA	NA	NA	NA	NA	NA	NA	NA	NA	NA	NA	NA	NA	NA	0.693147	0.559616	NA	NA	NA	NA	NA	NA	NA	NA
5	1996	210.8	NA	NA	NA	NA	NA	NA	NA	NA	NA	NA	NA	NA	NA	NA	NA	NA	NA	NA	1.25276	-0.336472	NA	NA	NA	NA	NA	NA	NA	NA
5	1997	175.3	NA	NA	NA	NA	NA	NA	NA	NA	NA	NA	NA	NA	NA	NA	NA	NA	NA	NA	0.916291	-0.223144	NA	NA	NA	NA	NA	NA	NA	NA
5	1998	52.8	NA	NA	NA	NA	NA	NA	NA	NA	NA	NA	NA	NA	NA	NA	NA	NA	NA	NA	0.693147	0	NA	NA	NA	NA	NA	NA	NA	NA
5	1999	80	NA	NA	NA	NA	NA	NA	NA	NA	NA	NA	NA	NA	NA	NA	NA	NA	NA	NA	0.693147	-0.287682	NA	NA	NA	NA	NA	NA	NA	NA
5	2000	44	NA	NA	NA	NA	NA	NA	NA	NA	NA	NA	NA	NA	NA	NA	NA	NA	NA	NA	0.405465	0.287682	NA	NA	NA	NA	NA	NA	NA	NA
5	2001	52.8	NA	NA	NA	NA	NA	NA	NA	NA	NA	NA	NA	NA	NA	NA	NA	NA	NA	NA	0.693147	-0.287682	NA	NA	NA	NA	NA	NA	NA	NA
5	2002	90.9	NA	NA	NA	NA	NA	NA	NA	NA	NA	NA	NA	NA	NA	NA	NA	NA	NA	NA	0.405465	-0.405465	NA	NA	NA	NA	NA	NA	NA	NA
5	2003	157.4	NA	NA	NA	NA	NA	NA	NA	NA	NA	NA	NA	NA	NA	NA	NA	NA	NA	NA	0	0.693147	NA	NA	NA	NA	NA	NA	NA	NA
5	2004	63.4	NA	NA	NA	NA	NA	NA	NA	NA	NA	NA	NA	NA	NA	NA	NA	NA	NA	NA	0.693147	0.223144	NA	NA	NA	NA	NA	NA	NA	NA
5	2005	82.6	NA	NA	NA	NA	NA	NA	NA	NA	NA	NA	NA	NA	NA	NA	NA	NA	NA	NA	0.916291	-0.223144	NA	NA	NA	NA	NA	NA	NA	NA
5	2006	129	NA	NA	NA	NA	NA	NA	NA	NA	NA	NA	NA	NA	NA	NA	NA	NA	NA	NA	0.693147	0	NA	NA	NA	NA	NA	NA	NA	NA
5	2007	21.8	NA	NA	NA	NA	NA	NA	NA	NA	NA	NA	NA	NA	NA	NA	NA	NA	NA	NA	0.693147	0	NA	NA	NA	NA	NA	NA	NA	NA
5	2008	41.2	NA	NA	NA	NA	NA	NA	NA	NA	NA	NA	NA	NA	NA	NA	NA	NA	NA	NA	0.693147	0	NA	NA	NA	NA	NA	NA	NA	NA
5	2009	99.5	NA	NA	NA	NA	NA	NA	NA	NA	NA	NA	NA	NA	NA	NA	NA	NA	NA	NA	0.693147	0	NA	NA	NA	NA	NA	NA	NA	NA
5	2010	171.9	NA	NA	NA	NA	NA	NA	NA	NA	NA	NA	NA	NA	NA	NA	NA	NA	NA	NA	0.693147	0	NA	NA	NA	NA	NA	NA	NA	NA
5	2011	153.7	NA	NA	NA	NA	NA	NA	NA	NA	NA	NA	NA	NA	NA	NA	NA	NA	NA	NA	0.693147	0	NA	NA	NA	NA	NA	NA	NA	NA
5	2012	132.3	NA	NA	NA	NA	NA	NA	NA	NA	NA	NA	NA	NA	NA	NA	NA	NA	NA	NA	0.693147	1.0116	NA	NA	NA	NA	NA	NA	NA	NA
5	2013	112.1	NA	NA	NA	NA	NA	NA	NA	NA	NA	NA	NA	NA	NA	NA	NA	NA	NA	NA	1.70475	-1.29928	NA	NA	NA	NA	NA	NA	NA	NA
5	2014	22.1	NA	NA	NA	NA	NA	NA	NA	NA	NA	NA	NA	NA	NA	NA	NA	NA	NA	NA	0.405465	0.510826	NA	NA	NA	NA	NA	NA	NA	NA
5	2015	34	NA	NA	NA	NA	NA	NA	NA	NA	NA	NA	NA	NA	NA	NA	NA	NA	NA	NA	0.916291	-0.223144	NA	NA	NA	NA	NA	NA	NA	NA
5	2016	36.1	NA	NA	NA	NA	NA	NA	NA	NA	NA	NA	NA	NA	NA	NA	NA	NA	NA	NA	0.693147	0	NA	NA	NA	NA	NA	NA	NA	NA
5	2017	87.3	NA	NA	NA	NA	NA	NA	NA	NA	NA	NA	NA	NA	NA	NA	NA	NA	NA	NA	0.693147	-0.693147	NA	NA	NA	NA	NA	NA	NA	NA
5	2018	48.6	NA	NA	NA	NA	NA	NA	NA	NA	NA	NA	NA	NA	NA	NA	NA	NA	NA	NA	0	0.405465	NA	NA	NA	NA	NA	NA	NA	NA
5	2019	28.5	NA	NA	NA	NA	NA	NA	NA	NA	NA	NA	NA	NA	NA	NA	NA	NA	NA	NA	0.405465	0	NA	NA	NA	NA	NA	NA	NA	NA
5	2020	7.1	NA	NA	NA	NA	NA	NA	NA	NA	NA	NA	NA	NA	NA	NA	NA	NA	NA	NA	0.405465	0.287682	NA	NA	NA	NA	NA	NA	NA	NA
5	2021	61.8	NA	NA	NA	NA	NA	NA	NA	NA	NA	NA	NA	NA	NA	NA	NA	NA	NA	NA	0.693147	-0.693147	NA	NA	NA	NA	NA	NA	NA	NA
5	2022	15.6	NA	NA	NA	NA	NA	NA	NA	NA	NA	NA	NA	NA	NA	NA	NA	NA	NA	NA	0	0	NA	NA	NA	NA	NA	NA	NA	NA
6	1992	71	NA	NA	NA	NA	NA	NA	NA	NA	1.70475	-0.606136	NA	NA	2.0149	-0.628609	1.60944	0.693147	NA	NA	NA	NA	1.70475	-1.29928	NA	NA	NA	NA	NA	NA
6	1993	85.2	NA	NA	NA	NA	NA	NA	NA	NA	1.09861	0	NA	NA	1.38629	-0.470004	2.30259	-0.916291	NA	NA	NA	NA	0.405465	1.29928	NA	NA	NA	NA	NA	NA
6	1994	49.2	NA	NA	NA	NA	NA	NA	NA	NA	1.09861	0.980829	NA	NA	0.916291	-0.510826	1.38629	0.628609	NA	NA	NA	NA	1.70475	0.546544	NA	NA	NA	NA	NA	NA
6	1995	51	NA	NA	NA	NA	NA	NA	NA	NA	2.07944	0.362905	NA	NA	0.405465	1.20397	2.0149	-0.76214	NA	NA	NA	NA	2.25129	-0.546544	NA	NA	NA	NA	NA	NA
6	1996	210.8	NA	NA	NA	NA	NA	NA	NA	NA	2.44235	-1.18958	NA	NA	1.60944	-0.223144	1.25276	0.356675	NA	NA	NA	NA	1.70475	0.492476	NA	NA	NA	NA	NA	NA
6	1997	175.3	NA	NA	NA	NA	NA	NA	NA	NA	1.25276	-0.847298	NA	NA	1.38629	0.485508	1.60944	-0.223144	NA	NA	NA	NA	2.19722	-0.0571584	NA	NA	NA	NA	NA	NA
6	1998	52.8	NA	NA	NA	NA	NA	NA	NA	NA	0.405465	0.980829	NA	NA	1.8718	-0.167054	1.38629	0	NA	NA	NA	NA	2.14007	-0.194156	NA	NA	NA	NA	NA	NA
6	1999	80	NA	NA	NA	NA	NA	NA	NA	NA	1.38629	-0.287682	NA	NA	1.70475	-0.451985	1.38629	1.32176	NA	NA	NA	NA	1.94591	-0.441833	NA	NA	NA	NA	NA	NA
6	2000	44	NA	NA	NA	NA	NA	NA	NA	NA	1.09861	0.693147	NA	NA	1.25276	0.693147	2.70805	0.0327898	NA	NA	NA	NA	1.50408	1.02165	NA	NA	NA	NA	NA	NA
6	2001	52.8	NA	NA	NA	NA	NA	NA	NA	NA	1.79176	-1.79176	NA	NA	1.94591	-0.693147	2.74084	-1.64223	NA	NA	NA	NA	2.52573	-0.223144	NA	NA	NA	NA	NA	NA
6	2002	90.9	NA	NA	NA	NA	NA	NA	NA	NA	0	0	NA	NA	1.25276	0.538997	1.09861	0.154151	NA	NA	NA	NA	2.30259	0.0953102	NA	NA	NA	NA	NA	NA
6	2003	157.4	NA	NA	NA	NA	NA	NA	NA	NA	0	0.405465	NA	NA	1.79176	-1.38629	1.25276	-1.25276	NA	NA	NA	NA	2.3979	-0.693147	NA	NA	NA	NA	NA	NA
6	2004	63.4	NA	NA	NA	NA	NA	NA	NA	NA	0.405465	-0.405465	NA	NA	0.405465	-0.405465	0	0.693147	NA	NA	NA	NA	1.70475	-0.0953102	NA	NA	NA	NA	NA	NA
6	2005	82.6	NA	NA	NA	NA	NA	NA	NA	NA	0	0.693147	NA	NA	0	0.916291	0.693147	0	NA	NA	NA	NA	1.60944	0.0953102	NA	NA	NA	NA	NA	NA
6	2006	129	NA	NA	NA	NA	NA	NA	NA	NA	0.693147	0	NA	NA	0.916291	0.587787	0.693147	-0.287682	NA	NA	NA	NA	1.70475	0.0870114	NA	NA	NA	NA	NA	NA
6	2007	21.8	NA	NA	NA	NA	NA	NA	NA	NA	0.693147	0	NA	NA	1.50408	-0.117783	0.405465	1.46634	NA	NA	NA	NA	1.79176	-0.538997	NA	NA	NA	NA	NA	NA
6	2008	41.2	NA	NA	NA	NA	NA	NA	NA	NA	0.693147	0.559616	NA	NA	1.38629	-0.133531	1.8718	-1.8718	NA	NA	NA	NA	1.25276	-0.154151	NA	NA	NA	NA	NA	NA
6	2009	99.5	NA	NA	NA	NA	NA	NA	NA	NA	1.25276	-0.847298	NA	NA	1.25276	-0.336472	0	1.50408	NA	NA	NA	NA	1.09861	0.154151	NA	NA	NA	NA	NA	NA
6	2010	171.9	NA	NA	NA	NA	NA	NA	NA	NA	0.405465	0.287682	NA	NA	0.916291	0	1.50408	-0.81093	NA	NA	NA	NA	1.25276	0.133531	NA	NA	NA	NA	NA	NA
6	2011	153.7	NA	NA	NA	NA	NA	NA	NA	NA	0.693147	0.81093	NA	NA	0.916291	0.182322	0.693147	1.65823	NA	NA	NA	NA	1.38629	0.485508	NA	NA	NA	NA	NA	NA
6	2012	132.3	NA	NA	NA	NA	NA	NA	NA	NA	1.50408	-0.81093	NA	NA	1.09861	-0.182322	2.35138	-1.65823	NA	NA	NA	NA	1.8718	-0.0800427	NA	NA	NA	NA	NA	NA
6	2013	112.1	NA	NA	NA	NA	NA	NA	NA	NA	0.693147	0.559616	NA	NA	0.916291	0	0.693147	0.693147	NA	NA	NA	NA	1.79176	-0.693147	NA	NA	NA	NA	NA	NA
6	2014	22.1	NA	NA	NA	NA	NA	NA	NA	NA	1.25276	-0.336472	NA	NA	0.916291	0.587787	1.38629	1.68176	NA	NA	NA	NA	1.09861	0.510826	NA	NA	NA	NA	NA	NA
6	2015	34	NA	NA	NA	NA	NA	NA	NA	NA	0.916291	0.182322	NA	NA	1.50408	-0.81093	3.06805	-1.81529	NA	NA	NA	NA	1.60944	-0.105361	NA	NA	NA	NA	NA	NA
6	2016	36.1	NA	NA	NA	NA	NA	NA	NA	NA	1.09861	-0.405465	NA	NA	0.693147	0.405465	1.25276	0.133531	NA	NA	NA	NA	1.50408	0.105361	NA	NA	NA	NA	NA	NA
6	2017	87.3	NA	NA	NA	NA	NA	NA	NA	NA	0.693147	-0.287682	NA	NA	1.09861	-0.693147	1.38629	0	NA	NA	NA	NA	1.60944	-0.356675	NA	NA	NA	NA	NA	NA
6	2018	48.6	NA	NA	NA	NA	NA	NA	NA	NA	0.405465	0.287682	NA	NA	0.405465	0.693147	1.38629	-0.133531	NA	NA	NA	NA	1.25276	-0.154151	NA	NA	NA	NA	NA	NA
6	2019	28.5	NA	NA	NA	NA	NA	NA	NA	NA	0.693147	-0.693147	NA	NA	1.09861	0	1.25276	-0.559616	NA	NA	NA	NA	1.09861	0.405465	NA	NA	NA	NA	NA	NA
6	2020	7.1	NA	NA	NA	NA	NA	NA	NA	NA	0	1.25276	NA	NA	1.09861	0	0.693147	-0.693147	NA	NA	NA	NA	1.50408	0.200671	NA	NA	NA	NA	NA	NA
6	2021	61.8	NA	NA	NA	NA	NA	NA	NA	NA	1.25276	-0.559616	NA	NA	1.09861	0.154151	0	0.693147	NA	NA	NA	NA	1.70475	-0.0953102	NA	NA	NA	NA	NA	NA
6	2022	15.6	NA	NA	NA	NA	NA	NA	NA	NA	0.693147	-0.693147	NA	NA	1.25276	-1.25276	0.693147	-0.693147	NA	NA	NA	NA	1.60944	0.0953102	NA	NA	NA	NA	NA	NA
7	1992	71	NA	NA	NA	NA	NA	NA	NA	NA	NA	NA	NA	NA	NA	NA	NA	NA	NA	NA	NA	NA	1.09861	0.287682	NA	NA	NA	NA	NA	NA
7	1993	85.2	NA	NA	NA	NA	NA	NA	NA	NA	NA	NA	NA	NA	NA	NA	NA	NA	NA	NA	NA	NA	1.38629	-0.470004	NA	NA	NA	NA	NA	NA
7	1994	49.2	NA	NA	NA	NA	NA	NA	NA	NA	NA	NA	NA	NA	NA	NA	NA	NA	NA	NA	NA	NA	0.916291	0.182322	NA	NA	NA	NA	NA	NA
7	1995	51	NA	NA	NA	NA	NA	NA	NA	NA	NA	NA	NA	NA	NA	NA	NA	NA	NA	NA	NA	NA	1.09861	-0.182322	NA	NA	NA	NA	NA	NA
7	1996	210.8	NA	NA	NA	NA	NA	NA	NA	NA	NA	NA	NA	NA	NA	NA	NA	NA	NA	NA	NA	NA	0.916291	-0.510826	NA	NA	NA	NA	NA	NA
7	1997	175.3	NA	NA	NA	NA	NA	NA	NA	NA	NA	NA	NA	NA	NA	NA	NA	NA	NA	NA	NA	NA	0.405465	0.287682	NA	NA	NA	NA	NA	NA
7	1998	52.8	NA	NA	NA	NA	NA	NA	NA	NA	NA	NA	NA	NA	NA	NA	NA	NA	NA	NA	NA	NA	0.693147	0	NA	NA	NA	NA	NA	NA
7	1999	80	NA	NA	NA	NA	NA	NA	NA	NA	NA	NA	NA	NA	NA	NA	NA	NA	NA	NA	NA	NA	0.693147	-0.287682	NA	NA	NA	NA	NA	NA
7	2000	44	NA	NA	NA	NA	NA	NA	NA	NA	NA	NA	NA	NA	NA	NA	NA	NA	NA	NA	NA	NA	0.405465	0.287682	NA	NA	NA	NA	NA	NA
7	2001	52.8	NA	NA	NA	NA	NA	NA	NA	NA	NA	NA	NA	NA	NA	NA	NA	NA	NA	NA	NA	NA	0.693147	0.559616	NA	NA	NA	NA	NA	NA
7	2002	90.9	NA	NA	NA	NA	NA	NA	NA	NA	NA	NA	NA	NA	NA	NA	NA	NA	NA	NA	NA	NA	1.25276	-0.336472	NA	NA	NA	NA	NA	NA
7	2003	157.4	NA	NA	NA	NA	NA	NA	NA	NA	NA	NA	NA	NA	NA	NA	NA	NA	NA	NA	NA	NA	0.916291	-0.223144	NA	NA	NA	NA	NA	NA
7	2004	63.4	NA	NA	NA	NA	NA	NA	NA	NA	NA	NA	NA	NA	NA	NA	NA	NA	NA	NA	NA	NA	0.693147	0.693147	NA	NA	NA	NA	NA	NA
7	2005	82.6	NA	NA	NA	NA	NA	NA	NA	NA	NA	NA	NA	NA	NA	NA	NA	NA	NA	NA	NA	NA	1.38629	0.405465	NA	NA	NA	NA	NA	NA
7	2006	129	NA	NA	NA	NA	NA	NA	NA	NA	NA	NA	NA	NA	NA	NA	NA	NA	NA	NA	NA	NA	1.79176	0.287682	NA	NA	NA	NA	NA	NA
7	2007	21.8	NA	NA	NA	NA	NA	NA	NA	NA	NA	NA	NA	NA	NA	NA	NA	NA	NA	NA	NA	NA	2.07944	0.17185	NA	NA	NA	NA	NA	NA
7	2008	41.2	NA	NA	NA	NA	NA	NA	NA	NA	NA	NA	NA	NA	NA	NA	NA	NA	NA	NA	NA	NA	2.25129	-0.305382	NA	NA	NA	NA	NA	NA
7	2009	99.5	NA	NA	NA	NA	NA	NA	NA	NA	NA	NA	NA	NA	NA	NA	NA	NA	NA	NA	NA	NA	1.94591	-0.074108	NA	NA	NA	NA	NA	NA
7	2010	171.9	NA	NA	NA	NA	NA	NA	NA	NA	NA	NA	NA	NA	NA	NA	NA	NA	NA	NA	NA	NA	1.8718	-0.0800427	NA	NA	NA	NA	NA	NA
7	2011	153.7	NA	NA	NA	NA	NA	NA	NA	NA	NA	NA	NA	NA	NA	NA	NA	NA	NA	NA	NA	NA	1.79176	-0.405465	NA	NA	NA	NA	NA	NA
7	2012	132.3	NA	NA	NA	NA	NA	NA	NA	NA	NA	NA	NA	NA	NA	NA	NA	NA	NA	NA	NA	NA	1.38629	-0.470004	NA	NA	NA	NA	NA	NA
7	2013	112.1	NA	NA	NA	NA	NA	NA	NA	NA	NA	NA	NA	NA	NA	NA	NA	NA	NA	NA	NA	NA	0.916291	0.470004	NA	NA	NA	NA	NA	NA
7	2014	22.1	NA	NA	NA	NA	NA	NA	NA	NA	NA	NA	NA	NA	NA	NA	NA	NA	NA	NA	NA	NA	1.38629	-0.470004	NA	NA	NA	NA	NA	NA
7	2015	34	NA	NA	NA	NA	NA	NA	NA	NA	NA	NA	NA	NA	NA	NA	NA	NA	NA	NA	NA	NA	0.916291	-0.916291	NA	NA	NA	NA	NA	NA
7	2016	36.1	NA	NA	NA	NA	NA	NA	NA	NA	NA	NA	NA	NA	NA	NA	NA	NA	NA	NA	NA	NA	0	0.405465	NA	NA	NA	NA	NA	NA
7	2017	87.3	NA	NA	NA	NA	NA	NA	NA	NA	NA	NA	NA	NA	NA	NA	NA	NA	NA	NA	NA	NA	0.405465	-0.405465	NA	NA	NA	NA	NA	NA
7	2018	48.6	NA	NA	NA	NA	NA	NA	NA	NA	NA	NA	NA	NA	NA	NA	NA	NA	NA	NA	NA	NA	0	0.405465	NA	NA	NA	NA	NA	NA
7	2019	28.5	NA	NA	NA	NA	NA	NA	NA	NA	NA	NA	NA	NA	NA	NA	NA	NA	NA	NA	NA	NA	0.405465	0.287682	NA	NA	NA	NA	NA	NA
7	2020	7.1	NA	NA	NA	NA	NA	NA	NA	NA	NA	NA	NA	NA	NA	NA	NA	NA	NA	NA	NA	NA	0.693147	-0.287682	NA	NA	NA	NA	NA	NA
7	2021	61.8	NA	NA	NA	NA	NA	NA	NA	NA	NA	NA	NA	NA	NA	NA	NA	NA	NA	NA	NA	NA	0.405465	0.287682	NA	NA	NA	NA	NA	NA
7	2022	15.6	NA	NA	NA	NA	NA	NA	NA	NA	NA	NA	NA	NA	NA	NA	NA	NA	NA	NA	NA	NA	0.693147	0.405465	NA	NA	NA	NA	NA	NA
8	1992	71	NA	NA	NA	NA	NA	NA	NA	NA	1.09861	-0.405465	NA	NA	1.79176	0	1.09861	-1.09861	NA	NA	NA	NA	2.35138	-0.100083	NA	NA	NA	NA	NA	NA
8	1993	85.2	NA	NA	NA	NA	NA	NA	NA	NA	0.693147	0	NA	NA	1.79176	-0.405465	0	1.09861	NA	NA	NA	NA	2.25129	-0.37949	NA	NA	NA	NA	NA	NA
8	1994	49.2	NA	NA	NA	NA	NA	NA	NA	NA	0.693147	-0.287682	NA	NA	1.38629	-0.287682	1.09861	-1.09861	NA	NA	NA	NA	1.8718	-0.367725	NA	NA	NA	NA	NA	NA
8	1995	51	NA	NA	NA	NA	NA	NA	NA	NA	0.405465	0.693147	NA	NA	1.09861	0.693147	0	1.25276	NA	NA	NA	NA	1.50408	0.798508	NA	NA	NA	NA	NA	NA
8	1996	210.8	NA	NA	NA	NA	NA	NA	NA	NA	1.09861	0	NA	NA	1.79176	-0.693147	1.25276	-0.336472	NA	NA	NA	NA	2.30259	-0.287682	NA	NA	NA	NA	NA	NA
8	1997	175.3	NA	NA	NA	NA	NA	NA	NA	NA	1.09861	0	NA	NA	1.09861	-0.405465	0.916291	0.182322	NA	NA	NA	NA	2.0149	0.0645385	NA	NA	NA	NA	NA	NA
8	1998	52.8	NA	NA	NA	NA	NA	NA	NA	NA	1.09861	-0.405465	NA	NA	0.693147	-0.287682	1.09861	-0.405465	NA	NA	NA	NA	2.07944	0	NA	NA	NA	NA	NA	NA
8	1999	80	NA	NA	NA	NA	NA	NA	NA	NA	0.693147	0.223144	NA	NA	0.405465	0.287682	0.693147	0	NA	NA	NA	NA	2.07944	0	NA	NA	NA	NA	NA	NA
8	2000	44	NA	NA	NA	NA	NA	NA	NA	NA	0.916291	-0.223144	NA	NA	0.693147	0.693147	0.693147	0.405465	NA	NA	NA	NA	2.07944	0	NA	NA	NA	NA	NA	NA
8	2001	52.8	NA	NA	NA	NA	NA	NA	NA	NA	0.693147	0.223144	NA	NA	1.38629	-0.287682	1.09861	-0.182322	NA	NA	NA	NA	2.07944	-0.207639	NA	NA	NA	NA	NA	NA
8	2002	90.9	NA	NA	NA	NA	NA	NA	NA	NA	0.916291	0.182322	NA	NA	1.09861	0.980829	0.916291	-0.510826	NA	NA	NA	NA	1.8718	0.268264	NA	NA	NA	NA	NA	NA
8	2003	157.4	NA	NA	NA	NA	NA	NA	NA	NA	1.09861	-0.182322	NA	NA	2.07944	-0.470004	0.405465	0.980829	NA	NA	NA	NA	2.14007	-0.194156	NA	NA	NA	NA	NA	NA
8	2004	63.4	NA	NA	NA	NA	NA	NA	NA	NA	0.916291	0	NA	NA	1.60944	0.182322	1.38629	0.223144	NA	NA	NA	NA	1.94591	0.194156	NA	NA	NA	NA	NA	NA
8	2005	82.6	NA	NA	NA	NA	NA	NA	NA	NA	0.916291	0	NA	NA	1.79176	0	1.60944	-0.356675	NA	NA	NA	NA	2.14007	0.0571584	NA	NA	NA	NA	NA	NA
8	2006	129	NA	NA	NA	NA	NA	NA	NA	NA	0.916291	0.336472	NA	NA	1.79176	-0.0870114	1.25276	-0.336472	NA	NA	NA	NA	2.19722	-0.325422	NA	NA	NA	NA	NA	NA
8	2007	21.8	NA	NA	NA	NA	NA	NA	NA	NA	1.25276	0	NA	NA	1.70475	0.241162	0.916291	0	NA	NA	NA	NA	1.8718	0.479573	NA	NA	NA	NA	NA	NA
8	2008	41.2	NA	NA	NA	NA	NA	NA	NA	NA	1.25276	0	NA	NA	1.94591	-0.336472	0.916291	0	NA	NA	NA	NA	2.35138	-0.479573	NA	NA	NA	NA	NA	NA
8	2009	99.5	NA	NA	NA	NA	NA	NA	NA	NA	1.25276	-0.559616	NA	NA	1.60944	0.405465	0.916291	-0.916291	NA	NA	NA	NA	1.8718	-0.485508	NA	NA	NA	NA	NA	NA
8	2010	171.9	NA	NA	NA	NA	NA	NA	NA	NA	0.693147	0.405465	NA	NA	2.0149	-0.916291	0	1.09861	NA	NA	NA	NA	1.38629	0.117783	NA	NA	NA	NA	NA	NA
8	2011	153.7	NA	NA	NA	NA	NA	NA	NA	NA	1.09861	-0.182322	NA	NA	1.09861	0.154151	1.09861	0.405465	NA	NA	NA	NA	1.50408	-0.251314	NA	NA	NA	NA	NA	NA
8	2012	132.3	NA	NA	NA	NA	NA	NA	NA	NA	0.916291	-0.510826	NA	NA	1.25276	-0.847298	1.50408	-1.09861	NA	NA	NA	NA	1.25276	-0.559616	NA	NA	NA	NA	NA	NA
8	2013	112.1	NA	NA	NA	NA	NA	NA	NA	NA	0.405465	-0.405465	NA	NA	0.405465	0	0.405465	0	NA	NA	NA	NA	0.693147	0.916291	NA	NA	NA	NA	NA	NA
8	2014	22.1	NA	NA	NA	NA	NA	NA	NA	NA	0	0.693147	NA	NA	0.405465	0.847298	0.405465	0	NA	NA	NA	NA	1.60944	-0.223144	NA	NA	NA	NA	NA	NA
8	2015	34	NA	NA	NA	NA	NA	NA	NA	NA	0.693147	0.223144	NA	NA	1.25276	0	0.405465	0	NA	NA	NA	NA	1.38629	0.117783	NA	NA	NA	NA	NA	NA
8	2016	36.1	NA	NA	NA	NA	NA	NA	NA	NA	0.916291	-0.223144	NA	NA	1.25276	-0.336472	0.405465	0.287682	NA	NA	NA	NA	1.50408	-0.587787	NA	NA	NA	NA	NA	NA
8	2017	87.3	NA	NA	NA	NA	NA	NA	NA	NA	0.693147	-0.287682	NA	NA	0.916291	0.182322	0.693147	0	NA	NA	NA	NA	0.916291	0	NA	NA	NA	NA	NA	NA
8	2018	48.6	NA	NA	NA	NA	NA	NA	NA	NA	0.405465	0	NA	NA	1.09861	-0.405465	0.693147	-0.287682	NA	NA	NA	NA	0.916291	0.693147	NA	NA	NA	NA	NA	NA
8	2019	28.5	NA	NA	NA	NA	NA	NA	NA	NA	0.405465	0	NA	NA	0.693147	0.559616	0.405465	0.287682	NA	NA	NA	NA	1.60944	-0.356675	NA	NA	NA	NA	NA	NA
8	2020	7.1	NA	NA	NA	NA	NA	NA	NA	NA	0.405465	0.287682	NA	NA	1.25276	-0.336472	0.693147	0.223144	NA	NA	NA	NA	1.25276	-0.847298	NA	NA	NA	NA	NA	NA
8	2021	61.8	NA	NA	NA	NA	NA	NA	NA	NA	0.693147	0	NA	NA	0.916291	-0.223144	0.916291	-0.510826	NA	NA	NA	NA	0.405465	0.693147	NA	NA	NA	NA	NA	NA
8	2022	15.6	NA	NA	NA	NA	NA	NA	NA	NA	0.693147	-0.287682	NA	NA	0.693147	-0.693147	0.405465	0.287682	NA	NA	NA	NA	1.09861	-0.693147	NA	NA	NA	NA	NA	NA
9	1992	71	NA	NA	NA	NA	1.09861	0.405465	NA	NA	NA	NA	NA	NA	NA	NA	NA	NA	NA	NA	NA	NA	0.405465	0	NA	NA	NA	NA	NA	NA
9	1993	85.2	NA	NA	NA	NA	1.50408	-0.405465	NA	NA	NA	NA	NA	NA	NA	NA	NA	NA	NA	NA	NA	NA	0.405465	0.287682	NA	NA	NA	NA	NA	NA
9	1994	49.2	NA	NA	NA	NA	1.09861	-0.405465	NA	NA	NA	NA	NA	NA	NA	NA	NA	NA	NA	NA	NA	NA	0.693147	0	NA	NA	NA	NA	NA	NA
9	1995	51	NA	NA	NA	NA	0.693147	0	NA	NA	NA	NA	NA	NA	NA	NA	NA	NA	NA	NA	NA	NA	0.693147	-0.287682	NA	NA	NA	NA	NA	NA
9	1996	210.8	NA	NA	NA	NA	0.693147	0	NA	NA	NA	NA	NA	NA	NA	NA	NA	NA	NA	NA	NA	NA	0.405465	0.287682	NA	NA	NA	NA	NA	NA
9	1997	175.3	NA	NA	NA	NA	0.693147	0	NA	NA	NA	NA	NA	NA	NA	NA	NA	NA	NA	NA	NA	NA	0.693147	0.223144	NA	NA	NA	NA	NA	NA
9	1998	52.8	NA	NA	NA	NA	0.693147	0	NA	NA	NA	NA	NA	NA	NA	NA	NA	NA	NA	NA	NA	NA	0.916291	0.336472	NA	NA	NA	NA	NA	NA
9	1999	80	NA	NA	NA	NA	0.693147	0.559616	NA	NA	NA	NA	NA	NA	NA	NA	NA	NA	NA	NA	NA	NA	1.25276	-0.336472	NA	NA	NA	NA	NA	NA
9	2000	44	NA	NA	NA	NA	1.25276	0	NA	NA	NA	NA	NA	NA	NA	NA	NA	NA	NA	NA	NA	NA	0.916291	0.182322	NA	NA	NA	NA	NA	NA
9	2001	52.8	NA	NA	NA	NA	1.25276	0.356675	NA	NA	NA	NA	NA	NA	NA	NA	NA	NA	NA	NA	NA	NA	1.09861	0.287682	NA	NA	NA	NA	NA	NA
9	2002	90.9	NA	NA	NA	NA	1.60944	-0.510826	NA	NA	NA	NA	NA	NA	NA	NA	NA	NA	NA	NA	NA	NA	1.38629	0.318454	NA	NA	NA	NA	NA	NA
9	2003	157.4	NA	NA	NA	NA	1.09861	-0.182322	NA	NA	NA	NA	NA	NA	NA	NA	NA	NA	NA	NA	NA	NA	1.70475	-0.200671	NA	NA	NA	NA	NA	NA
9	2004	63.4	NA	NA	NA	NA	0.916291	0.182322	NA	NA	NA	NA	NA	NA	NA	NA	NA	NA	NA	NA	NA	NA	1.50408	-0.251314	NA	NA	NA	NA	NA	NA
9	2005	82.6	NA	NA	NA	NA	1.09861	0.287682	NA	NA	NA	NA	NA	NA	NA	NA	NA	NA	NA	NA	NA	NA	1.25276	0	NA	NA	NA	NA	NA	NA
9	2006	129	NA	NA	NA	NA	1.38629	-0.470004	NA	NA	NA	NA	NA	NA	NA	NA	NA	NA	NA	NA	NA	NA	1.25276	-0.154151	NA	NA	NA	NA	NA	NA
9	2007	21.8	NA	NA	NA	NA	0.916291	-0.916291	NA	NA	NA	NA	NA	NA	NA	NA	NA	NA	NA	NA	NA	NA	1.09861	0	NA	NA	NA	NA	NA	NA
9	2008	41.2	NA	NA	NA	NA	0	0.693147	NA	NA	NA	NA	NA	NA	NA	NA	NA	NA	NA	NA	NA	NA	1.09861	0.154151	NA	NA	NA	NA	NA	NA
9	2009	99.5	NA	NA	NA	NA	0.693147	0.693147	NA	NA	NA	NA	NA	NA	NA	NA	NA	NA	NA	NA	NA	NA	1.25276	0	NA	NA	NA	NA	NA	NA
9	2010	171.9	NA	NA	NA	NA	1.38629	-0.287682	NA	NA	NA	NA	NA	NA	NA	NA	NA	NA	NA	NA	NA	NA	1.25276	0.133531	NA	NA	NA	NA	NA	NA
9	2011	153.7	NA	NA	NA	NA	1.09861	0	NA	NA	NA	NA	NA	NA	NA	NA	NA	NA	NA	NA	NA	NA	1.38629	0	NA	NA	NA	NA	NA	NA
9	2012	132.3	NA	NA	NA	NA	1.09861	0	NA	NA	NA	NA	NA	NA	NA	NA	NA	NA	NA	NA	NA	NA	1.38629	-0.287682	NA	NA	NA	NA	NA	NA
9	2013	112.1	NA	NA	NA	NA	1.09861	-0.405465	NA	NA	NA	NA	NA	NA	NA	NA	NA	NA	NA	NA	NA	NA	1.09861	0	NA	NA	NA	NA	NA	NA
9	2014	22.1	NA	NA	NA	NA	0.693147	0	NA	NA	NA	NA	NA	NA	NA	NA	NA	NA	NA	NA	NA	NA	1.09861	0	NA	NA	NA	NA	NA	NA
9	2015	34	NA	NA	NA	NA	0.693147	0.405465	NA	NA	NA	NA	NA	NA	NA	NA	NA	NA	NA	NA	NA	NA	1.09861	0.154151	NA	NA	NA	NA	NA	NA
9	2016	36.1	NA	NA	NA	NA	1.09861	-0.405465	NA	NA	NA	NA	NA	NA	NA	NA	NA	NA	NA	NA	NA	NA	1.25276	-0.154151	NA	NA	NA	NA	NA	NA
9	2017	87.3	NA	NA	NA	NA	0.693147	0.559616	NA	NA	NA	NA	NA	NA	NA	NA	NA	NA	NA	NA	NA	NA	1.09861	0	NA	NA	NA	NA	NA	NA
9	2018	48.6	NA	NA	NA	NA	1.25276	0.251314	NA	NA	NA	NA	NA	NA	NA	NA	NA	NA	NA	NA	NA	NA	1.09861	0.154151	NA	NA	NA	NA	NA	NA
9	2019	28.5	NA	NA	NA	NA	1.50408	-0.251314	NA	NA	NA	NA	NA	NA	NA	NA	NA	NA	NA	NA	NA	NA	1.25276	-0.154151	NA	NA	NA	NA	NA	NA
9	2020	7.1	NA	NA	NA	NA	1.25276	0	NA	NA	NA	NA	NA	NA	NA	NA	NA	NA	NA	NA	NA	NA	1.09861	0	NA	NA	NA	NA	NA	NA
9	2021	61.8	NA	NA	NA	NA	1.25276	-0.336472	NA	NA	NA	NA	NA	NA	NA	NA	NA	NA	NA	NA	NA	NA	1.09861	0.510826	NA	NA	NA	NA	NA	NA
9	2022	15.6	NA	NA	NA	NA	0.916291	0.336472	NA	NA	NA	NA	NA	NA	NA	NA	NA	NA	NA	NA	NA	NA	1.60944	-0.356675	NA	NA	NA	NA	NA	NA
10	1992	71	NA	NA	NA	NA	1.09861	0.154151	NA	NA	NA	NA	NA	NA	NA	NA	NA	NA	NA	NA	NA	NA	NA	NA	NA	NA	NA	NA	NA	NA
10	1993	85.2	NA	NA	NA	NA	1.25276	-0.154151	NA	NA	NA	NA	NA	NA	NA	NA	NA	NA	NA	NA	NA	NA	NA	NA	NA	NA	NA	NA	NA	NA
10	1994	49.2	NA	NA	NA	NA	1.09861	0	NA	NA	NA	NA	NA	NA	NA	NA	NA	NA	NA	NA	NA	NA	NA	NA	NA	NA	NA	NA	NA	NA
10	1995	51	NA	NA	NA	NA	1.09861	0.154151	NA	NA	NA	NA	NA	NA	NA	NA	NA	NA	NA	NA	NA	NA	NA	NA	NA	NA	NA	NA	NA	NA
10	1996	210.8	NA	NA	NA	NA	1.25276	-0.559616	NA	NA	NA	NA	NA	NA	NA	NA	NA	NA	NA	NA	NA	NA	NA	NA	NA	NA	NA	NA	NA	NA
10	1997	175.3	NA	NA	NA	NA	0.693147	0	NA	NA	NA	NA	NA	NA	NA	NA	NA	NA	NA	NA	NA	NA	NA	NA	NA	NA	NA	NA	NA	NA
10	1998	52.8	NA	NA	NA	NA	0.693147	0	NA	NA	NA	NA	NA	NA	NA	NA	NA	NA	NA	NA	NA	NA	NA	NA	NA	NA	NA	NA	NA	NA
10	1999	80	NA	NA	NA	NA	0.693147	0.223144	NA	NA	NA	NA	NA	NA	NA	NA	NA	NA	NA	NA	NA	NA	NA	NA	NA	NA	NA	NA	NA	NA
10	2000	44	NA	NA	NA	NA	0.916291	0.182322	NA	NA	NA	NA	NA	NA	NA	NA	NA	NA	NA	NA	NA	NA	NA	NA	NA	NA	NA	NA	NA	NA
10	2001	52.8	NA	NA	NA	NA	1.09861	-0.182322	NA	NA	NA	NA	NA	NA	NA	NA	NA	NA	NA	NA	NA	NA	NA	NA	NA	NA	NA	NA	NA	NA
10	2002	90.9	NA	NA	NA	NA	0.916291	0	NA	NA	NA	NA	NA	NA	NA	NA	NA	NA	NA	NA	NA	NA	NA	NA	NA	NA	NA	NA	NA	NA
10	2003	157.4	NA	NA	NA	NA	0.916291	0.182322	NA	NA	NA	NA	NA	NA	NA	NA	NA	NA	NA	NA	NA	NA	NA	NA	NA	NA	NA	NA	NA	NA
10	2004	63.4	NA	NA	NA	NA	1.09861	0.154151	NA	NA	NA	NA	NA	NA	NA	NA	NA	NA	NA	NA	NA	NA	NA	NA	NA	NA	NA	NA	NA	NA
10	2005	82.6	NA	NA	NA	NA	1.25276	-0.847298	NA	NA	NA	NA	NA	NA	NA	NA	NA	NA	NA	NA	NA	NA	NA	NA	NA	NA	NA	NA	NA	NA
10	2006	129	NA	NA	NA	NA	0.405465	-0.405465	NA	NA	NA	NA	NA	NA	NA	NA	NA	NA	NA	NA	NA	NA	NA	NA	NA	NA	NA	NA	NA	NA
10	2007	21.8	NA	NA	NA	NA	0	0.693147	NA	NA	NA	NA	NA	NA	NA	NA	NA	NA	NA	NA	NA	NA	NA	NA	NA	NA	NA	NA	NA	NA
10	2008	41.2	NA	NA	NA	NA	0.693147	-0.287682	NA	NA	NA	NA	NA	NA	NA	NA	NA	NA	NA	NA	NA	NA	NA	NA	NA	NA	NA	NA	NA	NA
10	2009	99.5	NA	NA	NA	NA	0.405465	0.847298	NA	NA	NA	NA	NA	NA	NA	NA	NA	NA	NA	NA	NA	NA	NA	NA	NA	NA	NA	NA	NA	NA
10	2010	171.9	NA	NA	NA	NA	1.25276	-0.559616	NA	NA	NA	NA	NA	NA	NA	NA	NA	NA	NA	NA	NA	NA	NA	NA	NA	NA	NA	NA	NA	NA
10	2011	153.7	NA	NA	NA	NA	0.693147	0.223144	NA	NA	NA	NA	NA	NA	NA	NA	NA	NA	NA	NA	NA	NA	NA	NA	NA	NA	NA	NA	NA	NA
10	2012	132.3	NA	NA	NA	NA	0.916291	0	NA	NA	NA	NA	NA	NA	NA	NA	NA	NA	NA	NA	NA	NA	NA	NA	NA	NA	NA	NA	NA	NA
10	2013	112.1	NA	NA	NA	NA	0.916291	-0.510826	NA	NA	NA	NA	NA	NA	NA	NA	NA	NA	NA	NA	NA	NA	NA	NA	NA	NA	NA	NA	NA	NA
10	2014	22.1	NA	NA	NA	NA	0.405465	0	NA	NA	NA	NA	NA	NA	NA	NA	NA	NA	NA	NA	NA	NA	NA	NA	NA	NA	NA	NA	NA	NA
10	2015	34	NA	NA	NA	NA	0.405465	0	NA	NA	NA	NA	NA	NA	NA	NA	NA	NA	NA	NA	NA	NA	NA	NA	NA	NA	NA	NA	NA	NA
10	2016	36.1	NA	NA	NA	NA	0.405465	0.693147	NA	NA	NA	NA	NA	NA	NA	NA	NA	NA	NA	NA	NA	NA	NA	NA	NA	NA	NA	NA	NA	NA
10	2017	87.3	NA	NA	NA	NA	1.09861	-0.182322	NA	NA	NA	NA	NA	NA	NA	NA	NA	NA	NA	NA	NA	NA	NA	NA	NA	NA	NA	NA	NA	NA
10	2018	48.6	NA	NA	NA	NA	0.916291	-0.223144	NA	NA	NA	NA	NA	NA	NA	NA	NA	NA	NA	NA	NA	NA	NA	NA	NA	NA	NA	NA	NA	NA
10	2019	28.5	NA	NA	NA	NA	0.693147	0.223144	NA	NA	NA	NA	NA	NA	NA	NA	NA	NA	NA	NA	NA	NA	NA	NA	NA	NA	NA	NA	NA	NA
10	2020	7.1	NA	NA	NA	NA	0.916291	-0.223144	NA	NA	NA	NA	NA	NA	NA	NA	NA	NA	NA	NA	NA	NA	NA	NA	NA	NA	NA	NA	NA	NA
10	2021	61.8	NA	NA	NA	NA	0.693147	0	NA	NA	NA	NA	NA	NA	NA	NA	NA	NA	NA	NA	NA	NA	NA	NA	NA	NA	NA	NA	NA	NA
10	2022	15.6	NA	NA	NA	NA	0.693147	0	NA	NA	NA	NA	NA	NA	NA	NA	NA	NA	NA	NA	NA	NA	NA	NA	NA	NA	NA	NA	NA	NA
11	1992	71	NA	NA	NA	NA	1.09861	-0.405465	NA	NA	NA	NA	NA	NA	NA	NA	NA	NA	NA	NA	NA	NA	0.693147	0.405465	NA	NA	NA	NA	NA	NA
11	1993	85.2	NA	NA	NA	NA	0.693147	0.405465	NA	NA	NA	NA	NA	NA	NA	NA	NA	NA	NA	NA	NA	NA	1.09861	-0.405465	NA	NA	NA	NA	NA	NA
11	1994	49.2	NA	NA	NA	NA	1.09861	-0.182322	NA	NA	NA	NA	NA	NA	NA	NA	NA	NA	NA	NA	NA	NA	0.693147	0.223144	NA	NA	NA	NA	NA	NA
11	1995	51	NA	NA	NA	NA	0.916291	0	NA	NA	NA	NA	NA	NA	NA	NA	NA	NA	NA	NA	NA	NA	0.916291	0.336472	NA	NA	NA	NA	NA	NA
11	1996	210.8	NA	NA	NA	NA	0.916291	0.470004	NA	NA	NA	NA	NA	NA	NA	NA	NA	NA	NA	NA	NA	NA	1.25276	0.133531	NA	NA	NA	NA	NA	NA
11	1997	175.3	NA	NA	NA	NA	1.38629	-0.693147	NA	NA	NA	NA	NA	NA	NA	NA	NA	NA	NA	NA	NA	NA	1.38629	-0.980829	NA	NA	NA	NA	NA	NA
11	1998	52.8	NA	NA	NA	NA	0.693147	0.559616	NA	NA	NA	NA	NA	NA	NA	NA	NA	NA	NA	NA	NA	NA	0.405465	0.510826	NA	NA	NA	NA	NA	NA
11	1999	80	NA	NA	NA	NA	1.25276	-0.559616	NA	NA	NA	NA	NA	NA	NA	NA	NA	NA	NA	NA	NA	NA	0.916291	0.470004	NA	NA	NA	NA	NA	NA
11	2000	44	NA	NA	NA	NA	0.693147	0	NA	NA	NA	NA	NA	NA	NA	NA	NA	NA	NA	NA	NA	NA	1.38629	-0.693147	NA	NA	NA	NA	NA	NA
11	2001	52.8	NA	NA	NA	NA	0.693147	0	NA	NA	NA	NA	NA	NA	NA	NA	NA	NA	NA	NA	NA	NA	0.693147	-0.287682	NA	NA	NA	NA	NA	NA
11	2002	90.9	NA	NA	NA	NA	0.693147	0	NA	NA	NA	NA	NA	NA	NA	NA	NA	NA	NA	NA	NA	NA	0.405465	0.693147	NA	NA	NA	NA	NA	NA
11	2003	157.4	NA	NA	NA	NA	0.693147	0.223144	NA	NA	NA	NA	NA	NA	NA	NA	NA	NA	NA	NA	NA	NA	1.09861	-0.405465	NA	NA	NA	NA	NA	NA
11	2004	63.4	NA	NA	NA	NA	0.916291	0.587787	NA	NA	NA	NA	NA	NA	NA	NA	NA	NA	NA	NA	NA	NA	0.693147	0.223144	NA	NA	NA	NA	NA	NA
11	2005	82.6	NA	NA	NA	NA	1.50408	-0.81093	NA	NA	NA	NA	NA	NA	NA	NA	NA	NA	NA	NA	NA	NA	0.916291	-0.510826	NA	NA	NA	NA	NA	NA
11	2006	129	NA	NA	NA	NA	0.693147	0	NA	NA	NA	NA	NA	NA	NA	NA	NA	NA	NA	NA	NA	NA	0.405465	-0.405465	NA	NA	NA	NA	NA	NA
11	2007	21.8	NA	NA	NA	NA	0.693147	0.405465	NA	NA	NA	NA	NA	NA	NA	NA	NA	NA	NA	NA	NA	NA	0	0.693147	NA	NA	NA	NA	NA	NA
11	2008	41.2	NA	NA	NA	NA	1.09861	-0.182322	NA	NA	NA	NA	NA	NA	NA	NA	NA	NA	NA	NA	NA	NA	0.693147	-0.693147	NA	NA	NA	NA	NA	NA
11	2009	99.5	NA	NA	NA	NA	0.916291	0	NA	NA	NA	NA	NA	NA	NA	NA	NA	NA	NA	NA	NA	NA	0	0	NA	NA	NA	NA	NA	NA
11	2010	171.9	NA	NA	NA	NA	0.916291	0	NA	NA	NA	NA	NA	NA	NA	NA	NA	NA	NA	NA	NA	NA	0	0.693147	NA	NA	NA	NA	NA	NA
11	2011	153.7	NA	NA	NA	NA	0.916291	-0.223144	NA	NA	NA	NA	NA	NA	NA	NA	NA	NA	NA	NA	NA	NA	0.693147	0.223144	NA	NA	NA	NA	NA	NA
11	2012	132.3	NA	NA	NA	NA	0.693147	0.223144	NA	NA	NA	NA	NA	NA	NA	NA	NA	NA	NA	NA	NA	NA	0.916291	-0.510826	NA	NA	NA	NA	NA	NA
11	2013	112.1	NA	NA	NA	NA	0.916291	-0.916291	NA	NA	NA	NA	NA	NA	NA	NA	NA	NA	NA	NA	NA	NA	0.405465	0	NA	NA	NA	NA	NA	NA
11	2014	22.1	NA	NA	NA	NA	0	0.405465	NA	NA	NA	NA	NA	NA	NA	NA	NA	NA	NA	NA	NA	NA	0.405465	0.287682	NA	NA	NA	NA	NA	NA
11	2015	34	NA	NA	NA	NA	0.405465	0.287682	NA	NA	NA	NA	NA	NA	NA	NA	NA	NA	NA	NA	NA	NA	0.693147	0.223144	NA	NA	NA	NA	NA	NA
11	2016	36.1	NA	NA	NA	NA	0.693147	-0.287682	NA	NA	NA	NA	NA	NA	NA	NA	NA	NA	NA	NA	NA	NA	0.916291	0	NA	NA	NA	NA	NA	NA
11	2017	87.3	NA	NA	NA	NA	0.405465	0.287682	NA	NA	NA	NA	NA	NA	NA	NA	NA	NA	NA	NA	NA	NA	0.916291	-0.223144	NA	NA	NA	NA	NA	NA
11	2018	48.6	NA	NA	NA	NA	0.693147	0	NA	NA	NA	NA	NA	NA	NA	NA	NA	NA	NA	NA	NA	NA	0.693147	0	NA	NA	NA	NA	NA	NA
11	2019	28.5	NA	NA	NA	NA	0.693147	0.405465	NA	NA	NA	NA	NA	NA	NA	NA	NA	NA	NA	NA	NA	NA	0.693147	0	NA	NA	NA	NA	NA	NA
11	2020	7.1	NA	NA	NA	NA	1.09861	0.154151	NA	NA	NA	NA	NA	NA	NA	NA	NA	NA	NA	NA	NA	NA	0.693147	0	NA	NA	NA	NA	NA	NA
11	2021	61.8	NA	NA	NA	NA	1.25276	-0.559616	NA	NA	NA	NA	NA	NA	NA	NA	NA	NA	NA	NA	NA	NA	0.693147	0	NA	NA	NA	NA	NA	NA
11	2022	15.6	NA	NA	NA	NA	0.693147	0.223144	NA	NA	NA	NA	NA	NA	NA	NA	NA	NA	NA	NA	NA	NA	0.693147	0.223144	NA	NA	NA	NA	NA	NA
17	2006	129	NA	NA	NA	NA	NA	NA	NA	NA	NA	NA	NA	NA	NA	NA	NA	NA	NA	NA	NA	NA	0.693147	0	NA	NA	NA	NA	NA	NA
17	2007	21.8	NA	NA	NA	NA	NA	NA	NA	NA	NA	NA	NA	NA	NA	NA	NA	NA	NA	NA	NA	NA	0.693147	0	NA	NA	NA	NA	NA	NA
17	2008	41.2	NA	NA	NA	NA	NA	NA	NA	NA	NA	NA	NA	NA	NA	NA	NA	NA	NA	NA	NA	NA	0.693147	0.405465	NA	NA	NA	NA	NA	NA
17	2009	99.5	NA	NA	NA	NA	NA	NA	NA	NA	NA	NA	NA	NA	NA	NA	NA	NA	NA	NA	NA	NA	1.09861	-1.09861	NA	NA	NA	NA	NA	NA
17	2010	171.9	NA	NA	NA	NA	NA	NA	NA	NA	NA	NA	NA	NA	NA	NA	NA	NA	NA	NA	NA	NA	0	1.09861	NA	NA	NA	NA	NA	NA
17	2011	153.7	NA	NA	NA	NA	NA	NA	NA	NA	NA	NA	NA	NA	NA	NA	NA	NA	NA	NA	NA	NA	1.09861	0.287682	NA	NA	NA	NA	NA	NA
17	2012	132.3	NA	NA	NA	NA	NA	NA	NA	NA	NA	NA	NA	NA	NA	NA	NA	NA	NA	NA	NA	NA	1.38629	-0.693147	NA	NA	NA	NA	NA	NA
17	2013	112.1	NA	NA	NA	NA	NA	NA	NA	NA	NA	NA	NA	NA	NA	NA	NA	NA	NA	NA	NA	NA	0.693147	0	NA	NA	NA	NA	NA	NA
17	2014	22.1	NA	NA	NA	NA	NA	NA	NA	NA	NA	NA	NA	NA	NA	NA	NA	NA	NA	NA	NA	NA	0.693147	-0.693147	NA	NA	NA	NA	NA	NA
21	1999	80	1.09861	-0.405465	NA	NA	NA	NA	0.693147	0	1.60944	-0.916291	NA	NA	1.38629	-0.287682	0.693147	1.25276	0.693147	0	0.693147	0.916291	0.693147	0	1.38629	0.223144	NA	NA	NA	NA
21	2000	44	0.693147	0.693147	NA	NA	NA	NA	0.693147	0	0.693147	0.693147	NA	NA	1.09861	-0.405465	1.94591	0.133531	0.693147	0.405465	1.60944	-0.510826	0.693147	0	1.60944	-0.510826	NA	NA	NA	NA
21	2001	52.8	1.38629	0.405465	NA	NA	NA	NA	0.693147	0	1.38629	0	NA	NA	0.693147	0.693147	2.07944	-0.470004	1.09861	0	1.09861	0.287682	0.693147	0.405465	1.09861	-0.405465	NA	NA	NA	NA
21	2002	90.9	1.79176	-0.182322	NA	NA	NA	NA	0.693147	0	1.38629	0	NA	NA	1.38629	-0.287682	1.60944	0	1.09861	0.510826	1.38629	0	1.09861	0.510826	0.693147	0.693147	NA	NA	NA	NA
21	2003	157.4	1.60944	-0.510826	NA	NA	NA	NA	0.693147	0	1.38629	0	NA	NA	1.09861	0	1.60944	0	1.60944	-0.916291	1.38629	0	1.60944	-0.510826	1.38629	-0.287682	NA	NA	NA	NA
21	2004	63.4	1.09861	0.287682	NA	NA	NA	NA	0.693147	0	1.38629	0	NA	NA	1.09861	0	1.60944	0.336472	0.693147	0.405465	1.38629	0	1.09861	0	1.09861	0	NA	NA	NA	NA
21	2005	82.6	1.38629	0.223144	NA	NA	NA	NA	0.693147	0	1.38629	0	NA	NA	1.09861	0.287682	1.94591	-0.336472	1.09861	-0.405465	1.38629	0	1.09861	0.287682	1.09861	-0.405465	NA	NA	NA	NA
21	2006	129	1.60944	-0.916291	NA	NA	NA	NA	0.693147	-0.693147	1.38629	-1.38629	NA	NA	1.38629	-0.693147	1.60944	-0.223144	0.693147	0	1.38629	-0.287682	1.38629	-0.693147	0.693147	0	NA	NA	NA	NA
21	2007	21.8	0.693147	0.693147	NA	NA	NA	NA	0	0.693147	0	0.693147	NA	NA	0.693147	0.916291	1.38629	-0.287682	0.693147	-0.693147	1.09861	-0.405465	0.693147	0	0.693147	-0.693147	NA	NA	NA	NA
21	2008	41.2	1.38629	-0.287682	NA	NA	NA	NA	0.693147	0	0.693147	0.405465	NA	NA	1.60944	0	1.09861	0.510826	0	0	0.693147	0	0.693147	0.693147	0	0	NA	NA	NA	NA
21	2009	99.5	1.09861	-0.405465	NA	NA	NA	NA	0.693147	0	1.09861	0	NA	NA	1.60944	0.182322	1.60944	-0.223144	0	0	0.693147	-0.693147	1.38629	-0.287682	0	0	NA	NA	NA	NA
22	2001	52.8	0.693147	0	NA	NA	1.09861	0	1.60944	0	2.3979	0.310155	1.38629	-0.287682	2.07944	-0.133531	2.30259	0.336472	1.09861	-0.405465	NA	NA	2.70805	-0.223144	1.09861	0.693147	NA	NA	NA	NA
22	2002	90.9	0.693147	0	NA	NA	1.09861	0	1.60944	-0.223144	2.70805	0.125163	1.09861	0.287682	1.94591	-0.154151	2.63906	-0.336472	0.693147	0.693147	NA	NA	2.48491	0.154151	1.79176	-0.182322	NA	NA	NA	NA
22	2003	157.4	0.693147	-0.693147	NA	NA	1.09861	0.287682	1.38629	0.405465	2.83321	-0.435318	1.38629	0.223144	1.79176	-0.182322	2.30259	0.0953102	1.38629	-0.693147	NA	NA	2.63906	0.133531	1.60944	-0.223144	NA	NA	NA	NA
22	2004	63.4	0	1.09861	NA	NA	1.38629	0.405465	1.79176	-0.182322	2.3979	0.310155	1.60944	-0.223144	1.60944	0.470004	2.3979	0	0.693147	0	NA	NA	2.77259	-0.133531	1.38629	0.559616	NA	NA	NA	NA
22	2005	82.6	1.09861	0	NA	NA	1.79176	-0.405465	1.60944	0.182322	2.70805	-0.223144	1.38629	-0.693147	2.07944	-0.470004	2.3979	0.167054	0.693147	0	NA	NA	2.63906	-0.441833	1.94591	-0.154151	NA	NA	NA	NA
22	2006	129	1.09861	0	NA	NA	1.38629	0	1.79176	0	2.48491	0.154151	0.693147	0.693147	1.60944	0.788457	2.56495	0.074108	0.693147	0	NA	NA	2.19722	0.441833	1.79176	-0.405465	NA	NA	NA	NA
22	2007	21.8	1.09861	-0.405465	NA	NA	1.38629	0.223144	1.79176	-0.693147	2.63906	0	1.38629	-0.287682	2.3979	-1.0116	2.63906	0.133531	0.693147	0	NA	NA	2.63906	0.251314	1.38629	0.223144	NA	NA	NA	NA
22	2008	41.2	0.693147	0.405465	NA	NA	1.60944	-0.510826	1.09861	0.287682	2.63906	0.0689929	1.09861	-0.405465	1.38629	0.693147	2.77259	-0.207639	0.693147	-0.693147	NA	NA	2.89037	-0.325422	1.60944	-0.916291	NA	NA	NA	NA
22	2009	99.5	1.09861	0	NA	NA	1.09861	0.287682	1.38629	0.223144	2.70805	-0.405465	0.693147	-0.693147	2.07944	0.318454	2.56495	-0.167054	0	0	NA	NA	2.56495	-0.367725	0.693147	0	NA	NA	NA	NA
23	1988	25.4	1.09861	0	NA	NA	NA	NA	0	0	1.09861	-0.405465	0	0.693147	0.693147	0.693147	1.60944	-0.223144	0.693147	-0.693147	NA	NA	NA	NA	0.693147	0.405465	NA	NA	NA	NA
23	1989	20.1	1.09861	-0.405465	NA	NA	NA	NA	0	0	0.693147	0	0.693147	0	1.38629	-0.693147	1.38629	0.223144	0	1.09861	NA	NA	NA	NA	1.09861	-0.405465	NA	NA	NA	NA
23	1990	45.8	0.693147	0	NA	NA	NA	NA	0	0.693147	0.693147	0.916291	0.693147	0.405465	0.693147	0	1.60944	0	1.09861	-0.405465	NA	NA	NA	NA	0.693147	0.405465	NA	NA	NA	NA
23	1991	111.9	0.693147	0	NA	NA	NA	NA	0.693147	0	1.60944	0	1.09861	0	0.693147	0.405465	1.60944	0.336472	0.693147	0	NA	NA	NA	NA	1.09861	0	NA	NA	NA	NA
23	1992	71	0.693147	0	NA	NA	NA	NA	0.693147	0	1.60944	-0.510826	1.09861	-0.405465	1.09861	0.287682	1.94591	-0.336472	0.693147	0.405465	NA	NA	NA	NA	1.09861	0.287682	NA	NA	NA	NA
23	1993	85.2	0.693147	0	NA	NA	NA	NA	0.693147	0	1.09861	0	0.693147	-0.693147	1.38629	-0.287682	1.60944	-0.510826	1.09861	-1.09861	NA	NA	NA	NA	1.38629	0	NA	NA	NA	NA
23	1994	49.2	0.693147	0	NA	NA	NA	NA	0.693147	0	1.09861	0	0	0.693147	1.09861	-1.09861	1.09861	0	0	0.693147	NA	NA	NA	NA	1.38629	-1.38629	NA	NA	NA	NA
23	1995	51	0.693147	0	NA	NA	NA	NA	0.693147	0	1.09861	0	0.693147	0	0	0	1.09861	0.287682	0.693147	0	NA	NA	NA	NA	0	1.09861	NA	NA	NA	NA
23	1996	210.8	0.693147	-0.693147	NA	NA	NA	NA	0.693147	0	1.09861	0.287682	0.693147	-0.693147	0	0	1.38629	-0.287682	0.693147	0.405465	NA	NA	NA	NA	1.09861	-0.405465	NA	NA	NA	NA
24	1999	80	1.09861	0.287682	NA	NA	NA	NA	NA	NA	1.09861	0.287682	NA	NA	1.60944	-0.223144	0.693147	1.38629	NA	NA	1.09861	0	1.38629	0.223144	NA	NA	NA	NA	NA	NA
24	2000	44	1.38629	0	NA	NA	NA	NA	NA	NA	1.38629	-0.287682	NA	NA	1.38629	0.559616	2.07944	-0.287682	NA	NA	1.09861	0	1.60944	0.182322	NA	NA	NA	NA	NA	NA
24	2001	52.8	1.38629	-0.287682	NA	NA	NA	NA	NA	NA	1.09861	0	NA	NA	1.94591	-0.154151	1.79176	-0.182322	NA	NA	1.09861	-0.405465	1.79176	0	NA	NA	NA	NA	NA	NA
24	2002	90.9	1.09861	0.510826	NA	NA	NA	NA	NA	NA	1.09861	0.287682	NA	NA	1.79176	-0.182322	1.60944	-0.510826	NA	NA	0.693147	0	1.79176	-0.182322	NA	NA	NA	NA	NA	NA
24	2003	157.4	1.60944	-0.510826	NA	NA	NA	NA	NA	NA	1.38629	-0.287682	NA	NA	1.60944	-0.223144	1.09861	0.693147	NA	NA	0.693147	0.693147	1.60944	0.182322	NA	NA	NA	NA	NA	NA
24	2004	63.4	1.09861	0	NA	NA	NA	NA	NA	NA	1.09861	0.287682	NA	NA	1.38629	0.223144	1.79176	0	NA	NA	1.38629	-1.38629	1.79176	0	NA	NA	NA	NA	NA	NA
24	2005	82.6	1.09861	0	NA	NA	NA	NA	NA	NA	1.38629	-0.287682	NA	NA	1.60944	0.336472	1.79176	-0.182322	NA	NA	0	0.693147	1.79176	0	NA	NA	NA	NA	NA	NA
24	2006	129	1.09861	-0.405465	NA	NA	NA	NA	NA	NA	1.09861	0.510826	NA	NA	1.94591	-0.336472	1.60944	0.182322	NA	NA	0.693147	0	1.79176	0.287682	NA	NA	NA	NA	NA	NA
24	2007	21.8	0.693147	0	NA	NA	NA	NA	NA	NA	1.60944	-0.223144	NA	NA	1.60944	-0.916291	1.79176	-0.182322	NA	NA	0.693147	0	2.07944	-0.693147	NA	NA	NA	NA	NA	NA
24	2008	41.2	0.693147	0	NA	NA	NA	NA	NA	NA	1.38629	0	NA	NA	0.693147	0.693147	1.60944	-0.223144	NA	NA	0.693147	-0.693147	1.38629	0.693147	NA	NA	NA	NA	NA	NA
24	2009	99.5	0.693147	0.405465	NA	NA	NA	NA	NA	NA	1.38629	-0.287682	NA	NA	1.38629	0	1.38629	-0.287682	NA	NA	0	0	2.07944	-0.470004	NA	NA	NA	NA	NA	NA
25	1988	25.4	NA	NA	NA	NA	NA	NA	NA	NA	NA	NA	NA	NA	1.79176	-1.09861	1.09861	0	NA	NA	NA	NA	1.09861	0.287682	1.60944	0.182322	NA	NA	NA	NA
25	1989	20.1	NA	NA	NA	NA	NA	NA	NA	NA	NA	NA	NA	NA	0.693147	1.25276	1.09861	0.693147	NA	NA	NA	NA	1.38629	-0.693147	1.79176	-0.405465	NA	NA	NA	NA
25	1990	45.8	NA	NA	NA	NA	NA	NA	NA	NA	NA	NA	NA	NA	1.94591	-0.336472	1.79176	-0.405465	NA	NA	NA	NA	0.693147	0.693147	1.38629	0.405465	NA	NA	NA	NA
25	1991	111.9	NA	NA	NA	NA	NA	NA	NA	NA	NA	NA	NA	NA	1.60944	0	1.38629	0	NA	NA	NA	NA	1.38629	0.405465	1.79176	0	NA	NA	NA	NA
25	1992	71	NA	NA	NA	NA	NA	NA	NA	NA	NA	NA	NA	NA	1.60944	-0.223144	1.38629	0	NA	NA	NA	NA	1.79176	0	1.79176	-1.09861	NA	NA	NA	NA
25	1993	85.2	NA	NA	NA	NA	NA	NA	NA	NA	NA	NA	NA	NA	1.38629	0.223144	1.38629	-0.287682	NA	NA	NA	NA	1.79176	0	0.693147	0	NA	NA	NA	NA
25	1994	49.2	NA	NA	NA	NA	NA	NA	NA	NA	NA	NA	NA	NA	1.60944	0	1.09861	-0.405465	NA	NA	NA	NA	1.79176	-0.405465	0.693147	-0.693147	NA	NA	NA	NA
25	1995	51	NA	NA	NA	NA	NA	NA	NA	NA	NA	NA	NA	NA	1.60944	0	0.693147	0.916291	NA	NA	NA	NA	1.38629	0.559616	0	0.693147	NA	NA	NA	NA
25	1996	210.8	NA	NA	NA	NA	NA	NA	NA	NA	NA	NA	NA	NA	1.60944	-0.510826	1.60944	0.182322	NA	NA	NA	NA	1.94591	-0.336472	0.693147	0.405465	NA	NA	NA	NA
25	1997	175.3	NA	NA	NA	NA	NA	NA	NA	NA	NA	NA	NA	NA	1.09861	0.510826	1.79176	-0.693147	NA	NA	NA	NA	1.60944	-0.223144	1.09861	-1.09861	NA	NA	NA	NA
25	1998	52.8	NA	NA	NA	NA	NA	NA	NA	NA	NA	NA	NA	NA	1.60944	0.182322	1.09861	0	NA	NA	NA	NA	1.38629	-0.693147	0	0.693147	NA	NA	NA	NA
25	1999	80	NA	NA	NA	NA	NA	NA	NA	NA	NA	NA	NA	NA	1.79176	0	1.09861	-0.405465	NA	NA	NA	NA	0.693147	1.25276	0.693147	0	NA	NA	NA	NA
25	2000	44	NA	NA	NA	NA	NA	NA	NA	NA	NA	NA	NA	NA	1.79176	-0.182322	0.693147	0.916291	NA	NA	NA	NA	1.94591	-0.559616	0.693147	0.693147	NA	NA	NA	NA
25	2001	52.8	NA	NA	NA	NA	NA	NA	NA	NA	NA	NA	NA	NA	1.60944	-0.223144	1.60944	-0.510826	NA	NA	NA	NA	1.38629	0.223144	1.38629	0.223144	NA	NA	NA	NA
25	2002	90.9	NA	NA	NA	NA	NA	NA	NA	NA	NA	NA	NA	NA	1.38629	0.405465	1.09861	0.287682	NA	NA	NA	NA	1.60944	0.182322	1.60944	0	NA	NA	NA	NA
25	2003	157.4	NA	NA	NA	NA	NA	NA	NA	NA	NA	NA	NA	NA	1.79176	-0.693147	1.38629	-0.693147	NA	NA	NA	NA	1.79176	-0.182322	1.60944	0	NA	NA	NA	NA
25	2004	63.4	NA	NA	NA	NA	NA	NA	NA	NA	NA	NA	NA	NA	1.09861	0.287682	0.693147	0	NA	NA	NA	NA	1.60944	0.470004	1.60944	-0.916291	NA	NA	NA	NA
25	2005	82.6	NA	NA	NA	NA	NA	NA	NA	NA	NA	NA	NA	NA	1.38629	0.223144	0.693147	0.405465	NA	NA	NA	NA	2.07944	-1.38629	0.693147	0	NA	NA	NA	NA
25	2006	129	NA	NA	NA	NA	NA	NA	NA	NA	NA	NA	NA	NA	1.60944	-0.916291	1.09861	0.287682	NA	NA	NA	NA	0.693147	0.405465	0.693147	0.693147	NA	NA	NA	NA
25	2007	21.8	NA	NA	NA	NA	NA	NA	NA	NA	NA	NA	NA	NA	0.693147	0	1.38629	-0.287682	NA	NA	NA	NA	1.09861	0.287682	1.38629	-0.693147	NA	NA	NA	NA
25	2008	41.2	NA	NA	NA	NA	NA	NA	NA	NA	NA	NA	NA	NA	0.693147	0.693147	1.09861	0	NA	NA	NA	NA	1.38629	0.405465	0.693147	0.693147	NA	NA	NA	NA
25	2009	99.5	NA	NA	NA	NA	NA	NA	NA	NA	NA	NA	NA	NA	1.38629	0.223144	1.09861	0	NA	NA	NA	NA	1.79176	-1.79176	1.38629	-1.38629	NA	NA	NA	NA
26	1987	216.9	NA	NA	NA	NA	NA	NA	NA	NA	NA	NA	NA	NA	NA	NA	1.09861	-0.405465	NA	NA	NA	NA	NA	NA	NA	NA	NA	NA	NA	NA
26	1988	25.4	NA	NA	NA	NA	NA	NA	NA	NA	NA	NA	NA	NA	NA	NA	0.693147	0.405465	NA	NA	NA	NA	NA	NA	NA	NA	NA	NA	NA	NA
26	1989	20.1	NA	NA	NA	NA	NA	NA	NA	NA	NA	NA	NA	NA	NA	NA	1.09861	-0.405465	NA	NA	NA	NA	NA	NA	NA	NA	NA	NA	NA	NA
26	1990	45.8	NA	NA	NA	NA	NA	NA	NA	NA	NA	NA	NA	NA	NA	NA	0.693147	0	NA	NA	NA	NA	NA	NA	NA	NA	NA	NA	NA	NA
26	1991	111.9	NA	NA	NA	NA	NA	NA	NA	NA	NA	NA	NA	NA	NA	NA	0.693147	0.405465	NA	NA	NA	NA	NA	NA	NA	NA	NA	NA	NA	NA
26	1992	71	NA	NA	NA	NA	NA	NA	NA	NA	NA	NA	NA	NA	NA	NA	1.09861	0	NA	NA	NA	NA	NA	NA	NA	NA	NA	NA	NA	NA
26	1993	85.2	NA	NA	NA	NA	NA	NA	NA	NA	NA	NA	NA	NA	NA	NA	1.09861	0	NA	NA	NA	NA	NA	NA	NA	NA	NA	NA	NA	NA
26	1994	49.2	NA	NA	NA	NA	NA	NA	NA	NA	NA	NA	NA	NA	NA	NA	1.09861	0	NA	NA	NA	NA	NA	NA	NA	NA	NA	NA	NA	NA
26	1995	51	NA	NA	NA	NA	NA	NA	NA	NA	NA	NA	NA	NA	NA	NA	1.09861	0	NA	NA	NA	NA	NA	NA	NA	NA	NA	NA	NA	NA
26	1996	210.8	NA	NA	NA	NA	NA	NA	NA	NA	NA	NA	NA	NA	NA	NA	1.09861	-0.405465	NA	NA	NA	NA	NA	NA	NA	NA	NA	NA	NA	NA
26	1997	175.3	NA	NA	NA	NA	NA	NA	NA	NA	NA	NA	NA	NA	NA	NA	0.693147	0	NA	NA	NA	NA	NA	NA	NA	NA	NA	NA	NA	NA
26	1998	52.8	NA	NA	NA	NA	NA	NA	NA	NA	NA	NA	NA	NA	NA	NA	0.693147	-0.693147	NA	NA	NA	NA	NA	NA	NA	NA	NA	NA	NA	NA
26	1999	80	NA	NA	NA	NA	NA	NA	NA	NA	NA	NA	NA	NA	NA	NA	0	1.38629	NA	NA	NA	NA	NA	NA	NA	NA	NA	NA	NA	NA
26	2000	44	NA	NA	NA	NA	NA	NA	NA	NA	NA	NA	NA	NA	NA	NA	1.38629	0	NA	NA	NA	NA	NA	NA	NA	NA	NA	NA	NA	NA
26	2001	52.8	NA	NA	NA	NA	NA	NA	NA	NA	NA	NA	NA	NA	NA	NA	1.38629	0	NA	NA	NA	NA	NA	NA	NA	NA	NA	NA	NA	NA
26	2002	90.9	NA	NA	NA	NA	NA	NA	NA	NA	NA	NA	NA	NA	NA	NA	1.38629	-0.287682	NA	NA	NA	NA	NA	NA	NA	NA	NA	NA	NA	NA
26	2003	157.4	NA	NA	NA	NA	NA	NA	NA	NA	NA	NA	NA	NA	NA	NA	1.09861	-1.09861	NA	NA	NA	NA	NA	NA	NA	NA	NA	NA	NA	NA
26	2004	63.4	NA	NA	NA	NA	NA	NA	NA	NA	NA	NA	NA	NA	NA	NA	0	0.693147	NA	NA	NA	NA	NA	NA	NA	NA	NA	NA	NA	NA
26	2005	82.6	NA	NA	NA	NA	NA	NA	NA	NA	NA	NA	NA	NA	NA	NA	0.693147	1.25276	NA	NA	NA	NA	NA	NA	NA	NA	NA	NA	NA	NA
26	2006	129	NA	NA	NA	NA	NA	NA	NA	NA	NA	NA	NA	NA	NA	NA	1.94591	-0.336472	NA	NA	NA	NA	NA	NA	NA	NA	NA	NA	NA	NA
26	2007	21.8	NA	NA	NA	NA	NA	NA	NA	NA	NA	NA	NA	NA	NA	NA	1.60944	-0.916291	NA	NA	NA	NA	NA	NA	NA	NA	NA	NA	NA	NA
26	2008	41.2	NA	NA	NA	NA	NA	NA	NA	NA	NA	NA	NA	NA	NA	NA	0.693147	0.405465	NA	NA	NA	NA	NA	NA	NA	NA	NA	NA	NA	NA
26	2009	99.5	NA	NA	NA	NA	NA	NA	NA	NA	NA	NA	NA	NA	NA	NA	1.09861	-0.405465	NA	NA	NA	NA	NA	NA	NA	NA	NA	NA	NA	NA
28	1987	216.9	NA	NA	NA	NA	NA	NA	NA	NA	NA	NA	NA	NA	NA	NA	NA	NA	NA	NA	NA	NA	NA	NA	NA	NA	NA	NA	NA	NA
28	1988	25.4	NA	NA	NA	NA	NA	NA	NA	NA	NA	NA	NA	NA	NA	NA	NA	NA	NA	NA	NA	NA	NA	NA	NA	NA	NA	NA	NA	NA
28	1989	20.1	NA	NA	NA	NA	NA	NA	NA	NA	NA	NA	NA	NA	NA	NA	NA	NA	NA	NA	NA	NA	NA	NA	NA	NA	NA	NA	NA	NA
28	1990	45.8	NA	NA	NA	NA	NA	NA	NA	NA	NA	NA	NA	NA	NA	NA	NA	NA	NA	NA	NA	NA	NA	NA	NA	NA	NA	NA	NA	NA
28	1991	111.9	NA	NA	NA	NA	NA	NA	NA	NA	NA	NA	NA	NA	NA	NA	NA	NA	NA	NA	NA	NA	NA	NA	NA	NA	NA	NA	NA	NA
28	1992	71	NA	NA	NA	NA	NA	NA	NA	NA	NA	NA	NA	NA	NA	NA	NA	NA	NA	NA	NA	NA	NA	NA	NA	NA	NA	NA	NA	NA
28	1993	85.2	NA	NA	NA	NA	NA	NA	NA	NA	NA	NA	NA	NA	NA	NA	NA	NA	NA	NA	NA	NA	NA	NA	NA	NA	NA	NA	NA	NA
28	1994	49.2	NA	NA	NA	NA	NA	NA	NA	NA	NA	NA	NA	NA	NA	NA	NA	NA	NA	NA	NA	NA	NA	NA	NA	NA	NA	NA	NA	NA
28	1995	51	NA	NA	NA	NA	NA	NA	NA	NA	NA	NA	NA	NA	NA	NA	NA	NA	NA	NA	NA	NA	NA	NA	NA	NA	NA	NA	NA	NA
28	1996	210.8	NA	NA	NA	NA	NA	NA	NA	NA	NA	NA	NA	NA	NA	NA	NA	NA	NA	NA	NA	NA	NA	NA	NA	NA	NA	NA	NA	NA
28	1997	175.3	NA	NA	NA	NA	NA	NA	NA	NA	NA	NA	NA	NA	NA	NA	NA	NA	NA	NA	NA	NA	NA	NA	NA	NA	NA	NA	NA	NA
28	1998	52.8	NA	NA	NA	NA	NA	NA	NA	NA	NA	NA	NA	NA	NA	NA	NA	NA	NA	NA	NA	NA	NA	NA	NA	NA	NA	NA	NA	NA
28	1999	80	NA	NA	NA	NA	NA	NA	NA	NA	NA	NA	NA	NA	NA	NA	NA	NA	NA	NA	NA	NA	NA	NA	NA	NA	NA	NA	NA	NA
28	2000	44	NA	NA	NA	NA	NA	NA	NA	NA	NA	NA	NA	NA	NA	NA	NA	NA	NA	NA	NA	NA	NA	NA	NA	NA	NA	NA	NA	NA
28	2001	52.8	NA	NA	NA	NA	NA	NA	NA	NA	NA	NA	NA	NA	NA	NA	NA	NA	NA	NA	NA	NA	NA	NA	NA	NA	NA	NA	NA	NA
28	2002	90.9	NA	NA	NA	NA	NA	NA	NA	NA	NA	NA	NA	NA	NA	NA	NA	NA	NA	NA	NA	NA	NA	NA	NA	NA	NA	NA	NA	NA
28	2003	157.4	NA	NA	NA	NA	NA	NA	NA	NA	NA	NA	NA	NA	NA	NA	NA	NA	NA	NA	NA	NA	NA	NA	NA	NA	NA	NA	NA	NA
28	2004	63.4	NA	NA	NA	NA	NA	NA	NA	NA	NA	NA	NA	NA	NA	NA	NA	NA	NA	NA	NA	NA	NA	NA	NA	NA	NA	NA	NA	NA
28	2005	82.6	NA	NA	NA	NA	NA	NA	NA	NA	NA	NA	NA	NA	NA	NA	NA	NA	NA	NA	NA	NA	NA	NA	NA	NA	NA	NA	NA	NA
28	2006	129	NA	NA	NA	NA	NA	NA	NA	NA	NA	NA	NA	NA	NA	NA	NA	NA	NA	NA	NA	NA	NA	NA	NA	NA	NA	NA	NA	NA
28	2007	21.8	NA	NA	NA	NA	NA	NA	NA	NA	NA	NA	NA	NA	NA	NA	NA	NA	NA	NA	NA	NA	NA	NA	NA	NA	NA	NA	NA	NA
28	2008	41.2	NA	NA	NA	NA	NA	NA	NA	NA	NA	NA	NA	NA	NA	NA	NA	NA	NA	NA	NA	NA	NA	NA	NA	NA	NA	NA	NA	NA
28	2009	99.5	NA	NA	NA	NA	NA	NA	NA	NA	NA	NA	NA	NA	NA	NA	NA	NA	NA	NA	NA	NA	NA	NA	NA	NA	NA	NA	NA	NA
28	2010	171.9	NA	NA	NA	NA	NA	NA	NA	NA	NA	NA	NA	NA	NA	NA	NA	NA	NA	NA	NA	NA	NA	NA	NA	NA	NA	NA	NA	NA
28	2011	153.7	NA	NA	NA	NA	NA	NA	NA	NA	NA	NA	NA	NA	NA	NA	NA	NA	NA	NA	NA	NA	NA	NA	NA	NA	NA	NA	NA	NA
28	2012	132.3	NA	NA	NA	NA	NA	NA	NA	NA	NA	NA	NA	NA	NA	NA	NA	NA	NA	NA	NA	NA	NA	NA	NA	NA	NA	NA	NA	NA
28	2013	112.1	NA	NA	NA	NA	NA	NA	NA	NA	NA	NA	NA	NA	NA	NA	NA	NA	NA	NA	NA	NA	NA	NA	NA	NA	NA	NA	NA	NA
28	2014	22.1	NA	NA	NA	NA	NA	NA	NA	NA	NA	NA	NA	NA	NA	NA	NA	NA	NA	NA	NA	NA	NA	NA	NA	NA	NA	NA	NA	NA
28	2015	34	NA	NA	NA	NA	NA	NA	NA	NA	NA	NA	NA	NA	NA	NA	NA	NA	NA	NA	NA	NA	NA	NA	NA	NA	NA	NA	NA	NA
28	2016	36.1	NA	NA	NA	NA	NA	NA	NA	NA	NA	NA	NA	NA	NA	NA	NA	NA	NA	NA	NA	NA	NA	NA	NA	NA	NA	NA	NA	NA
29	1987	216.9	NA	NA	NA	NA	NA	NA	0.693147	0	NA	NA	NA	NA	NA	NA	NA	NA	NA	NA	NA	NA	NA	NA	NA	NA	NA	NA	NA	NA
29	1988	25.4	NA	NA	NA	NA	NA	NA	0.693147	0	NA	NA	NA	NA	NA	NA	NA	NA	NA	NA	NA	NA	NA	NA	NA	NA	NA	NA	NA	NA
29	1989	20.1	NA	NA	NA	NA	NA	NA	0.693147	0	NA	NA	NA	NA	NA	NA	NA	NA	NA	NA	NA	NA	NA	NA	NA	NA	NA	NA	NA	NA
29	1990	45.8	NA	NA	NA	NA	NA	NA	0.693147	0	NA	NA	NA	NA	NA	NA	NA	NA	NA	NA	NA	NA	NA	NA	NA	NA	NA	NA	NA	NA
29	1991	111.9	NA	NA	NA	NA	NA	NA	0.693147	0	NA	NA	NA	NA	NA	NA	NA	NA	NA	NA	NA	NA	NA	NA	NA	NA	NA	NA	NA	NA
29	1992	71	NA	NA	NA	NA	NA	NA	0.693147	0	NA	NA	NA	NA	NA	NA	NA	NA	NA	NA	NA	NA	NA	NA	NA	NA	NA	NA	NA	NA
29	1993	85.2	NA	NA	NA	NA	NA	NA	0.693147	0	NA	NA	NA	NA	NA	NA	NA	NA	NA	NA	NA	NA	NA	NA	NA	NA	NA	NA	NA	NA
29	1994	49.2	NA	NA	NA	NA	NA	NA	0.693147	0	NA	NA	NA	NA	NA	NA	NA	NA	NA	NA	NA	NA	NA	NA	NA	NA	NA	NA	NA	NA
29	1995	51	NA	NA	NA	NA	NA	NA	0.693147	0	NA	NA	NA	NA	NA	NA	NA	NA	NA	NA	NA	NA	NA	NA	NA	NA	NA	NA	NA	NA
29	1996	210.8	NA	NA	NA	NA	NA	NA	0.693147	0	NA	NA	NA	NA	NA	NA	NA	NA	NA	NA	NA	NA	NA	NA	NA	NA	NA	NA	NA	NA
29	1997	175.3	NA	NA	NA	NA	NA	NA	0.693147	0	NA	NA	NA	NA	NA	NA	NA	NA	NA	NA	NA	NA	NA	NA	NA	NA	NA	NA	NA	NA
29	1998	52.8	NA	NA	NA	NA	NA	NA	0.693147	0	NA	NA	NA	NA	NA	NA	NA	NA	NA	NA	NA	NA	NA	NA	NA	NA	NA	NA	NA	NA
29	1999	80	NA	NA	NA	NA	NA	NA	0.693147	0	NA	NA	NA	NA	NA	NA	NA	NA	NA	NA	NA	NA	NA	NA	NA	NA	NA	NA	NA	NA
29	2000	44	NA	NA	NA	NA	NA	NA	0.693147	0	NA	NA	NA	NA	NA	NA	NA	NA	NA	NA	NA	NA	NA	NA	NA	NA	NA	NA	NA	NA
29	2001	52.8	NA	NA	NA	NA	NA	NA	0.693147	0	NA	NA	NA	NA	NA	NA	NA	NA	NA	NA	NA	NA	NA	NA	NA	NA	NA	NA	NA	NA
29	2002	90.9	NA	NA	NA	NA	NA	NA	0.693147	0	NA	NA	NA	NA	NA	NA	NA	NA	NA	NA	NA	NA	NA	NA	NA	NA	NA	NA	NA	NA
29	2003	157.4	NA	NA	NA	NA	NA	NA	0.693147	0	NA	NA	NA	NA	NA	NA	NA	NA	NA	NA	NA	NA	NA	NA	NA	NA	NA	NA	NA	NA
29	2004	63.4	NA	NA	NA	NA	NA	NA	0.693147	0	NA	NA	NA	NA	NA	NA	NA	NA	NA	NA	NA	NA	NA	NA	NA	NA	NA	NA	NA	NA
29	2005	82.6	NA	NA	NA	NA	NA	NA	0.693147	0	NA	NA	NA	NA	NA	NA	NA	NA	NA	NA	NA	NA	NA	NA	NA	NA	NA	NA	NA	NA
29	2006	129	NA	NA	NA	NA	NA	NA	0.693147	0	NA	NA	NA	NA	NA	NA	NA	NA	NA	NA	NA	NA	NA	NA	NA	NA	NA	NA	NA	NA
29	2007	21.8	NA	NA	NA	NA	NA	NA	0.693147	0	NA	NA	NA	NA	NA	NA	NA	NA	NA	NA	NA	NA	NA	NA	NA	NA	NA	NA	NA	NA
29	2008	41.2	NA	NA	NA	NA	NA	NA	0.693147	0	NA	NA	NA	NA	NA	NA	NA	NA	NA	NA	NA	NA	NA	NA	NA	NA	NA	NA	NA	NA
29	2009	99.5	NA	NA	NA	NA	NA	NA	0.693147	0	NA	NA	NA	NA	NA	NA	NA	NA	NA	NA	NA	NA	NA	NA	NA	NA	NA	NA	NA	NA
29	2010	171.9	NA	NA	NA	NA	NA	NA	0.693147	0	NA	NA	NA	NA	NA	NA	NA	NA	NA	NA	NA	NA	NA	NA	NA	NA	NA	NA	NA	NA
29	2011	153.7	NA	NA	NA	NA	NA	NA	0.693147	0	NA	NA	NA	NA	NA	NA	NA	NA	NA	NA	NA	NA	NA	NA	NA	NA	NA	NA	NA	NA
29	2012	132.3	NA	NA	NA	NA	NA	NA	0.693147	-0.693147	NA	NA	NA	NA	NA	NA	NA	NA	NA	NA	NA	NA	NA	NA	NA	NA	NA	NA	NA	NA
29	2013	112.1	NA	NA	NA	NA	NA	NA	0	0	NA	NA	NA	NA	NA	NA	NA	NA	NA	NA	NA	NA	NA	NA	NA	NA	NA	NA	NA	NA
29	2014	22.1	NA	NA	NA	NA	NA	NA	0	0.693147	NA	NA	NA	NA	NA	NA	NA	NA	NA	NA	NA	NA	NA	NA	NA	NA	NA	NA	NA	NA
29	2015	34	NA	NA	NA	NA	NA	NA	0.693147	0	NA	NA	NA	NA	NA	NA	NA	NA	NA	NA	NA	NA	NA	NA	NA	NA	NA	NA	NA	NA
29	2016	36.1	NA	NA	NA	NA	NA	NA	0.693147	0	NA	NA	NA	NA	NA	NA	NA	NA	NA	NA	NA	NA	NA	NA	NA	NA	NA	NA	NA	NA
29	2017	87.3	NA	NA	NA	NA	NA	NA	0.693147	0	NA	NA	NA	NA	NA	NA	NA	NA	NA	NA	NA	NA	NA	NA	NA	NA	NA	NA	NA	NA
29	2018	48.6	NA	NA	NA	NA	NA	NA	0.693147	0	NA	NA	NA	NA	NA	NA	NA	NA	NA	NA	NA	NA	NA	NA	NA	NA	NA	NA	NA	NA
29	2019	28.5	NA	NA	NA	NA	NA	NA	0.693147	0	NA	NA	NA	NA	NA	NA	NA	NA	NA	NA	NA	NA	NA	NA	NA	NA	NA	NA	NA	NA
29	2020	7.1	NA	NA	NA	NA	NA	NA	0.693147	0	NA	NA	NA	NA	NA	NA	NA	NA	NA	NA	NA	NA	NA	NA	NA	NA	NA	NA	NA	NA
29	2021	61.8	NA	NA	NA	NA	NA	NA	0.693147	0	NA	NA	NA	NA	NA	NA	NA	NA	NA	NA	NA	NA	NA	NA	NA	NA	NA	NA	NA	NA
29	2022	15.6	NA	NA	NA	NA	NA	NA	0.693147	0	NA	NA	NA	NA	NA	NA	NA	NA	NA	NA	NA	NA	NA	NA	NA	NA	NA	NA	NA	NA
30	1991	111.9	NA	NA	NA	NA	NA	NA	0	0.693147	1.79176	-1.79176	NA	NA	NA	NA	NA	NA	NA	NA	NA	NA	1.94591	0.251314	NA	NA	NA	NA	NA	NA
30	1992	71	NA	NA	NA	NA	NA	NA	0.693147	-0.693147	0	0	NA	NA	NA	NA	NA	NA	NA	NA	NA	NA	2.19722	0.105361	NA	NA	NA	NA	NA	NA
30	1993	85.2	NA	NA	NA	NA	NA	NA	0	0.693147	0	1.09861	NA	NA	NA	NA	NA	NA	NA	NA	NA	NA	2.30259	0.530628	NA	NA	NA	NA	NA	NA
30	1994	49.2	NA	NA	NA	NA	NA	NA	0.693147	0	1.09861	-0.405465	NA	NA	NA	NA	NA	NA	NA	NA	NA	NA	2.83321	-0.753772	NA	NA	NA	NA	NA	NA
30	1995	51	NA	NA	NA	NA	NA	NA	0.693147	0	0.693147	0	NA	NA	NA	NA	NA	NA	NA	NA	NA	NA	2.07944	0.117783	NA	NA	NA	NA	NA	NA
30	1996	210.8	NA	NA	NA	NA	NA	NA	0.693147	0	0.693147	0.405465	NA	NA	NA	NA	NA	NA	NA	NA	NA	NA	2.19722	-0.405465	NA	NA	NA	NA	NA	NA
30	1997	175.3	NA	NA	NA	NA	NA	NA	0.693147	0	1.09861	0	NA	NA	NA	NA	NA	NA	NA	NA	NA	NA	1.79176	0.154151	NA	NA	NA	NA	NA	NA
30	1998	52.8	NA	NA	NA	NA	NA	NA	0.693147	0	1.09861	0.510826	NA	NA	NA	NA	NA	NA	NA	NA	NA	NA	1.94591	0.693147	NA	NA	NA	NA	NA	NA
30	1999	80	NA	NA	NA	NA	NA	NA	0.693147	0	1.60944	-0.510826	NA	NA	NA	NA	NA	NA	NA	NA	NA	NA	2.63906	-0.154151	NA	NA	NA	NA	NA	NA
30	2000	44	NA	NA	NA	NA	NA	NA	0.693147	0	1.09861	0	NA	NA	NA	NA	NA	NA	NA	NA	NA	NA	2.48491	-0.538997	NA	NA	NA	NA	NA	NA
30	2001	52.8	NA	NA	NA	NA	NA	NA	0.693147	0	1.09861	-1.09861	NA	NA	NA	NA	NA	NA	NA	NA	NA	NA	1.94591	0.693147	NA	NA	NA	NA	NA	NA
30	2002	90.9	NA	NA	NA	NA	NA	NA	0.693147	0	0	2.19722	NA	NA	NA	NA	NA	NA	NA	NA	NA	NA	2.63906	0.405465	NA	NA	NA	NA	NA	NA
30	2003	157.4	NA	NA	NA	NA	NA	NA	0.693147	0	2.19722	-0.405465	NA	NA	NA	NA	NA	NA	NA	NA	NA	NA	3.04452	-0.479573	NA	NA	NA	NA	NA	NA
30	2004	63.4	NA	NA	NA	NA	NA	NA	0.693147	0	1.79176	0	NA	NA	NA	NA	NA	NA	NA	NA	NA	NA	2.56495	0	NA	NA	NA	NA	NA	NA
30	2005	82.6	NA	NA	NA	NA	NA	NA	0.693147	0	1.79176	-0.182322	NA	NA	NA	NA	NA	NA	NA	NA	NA	NA	2.56495	0.074108	NA	NA	NA	NA	NA	NA
30	2006	129	NA	NA	NA	NA	NA	NA	0.693147	0	1.60944	-0.916291	NA	NA	NA	NA	NA	NA	NA	NA	NA	NA	2.63906	-0.441833	NA	NA	NA	NA	NA	NA
30	2007	21.8	NA	NA	NA	NA	NA	NA	0.693147	0	0.693147	0.693147	NA	NA	NA	NA	NA	NA	NA	NA	NA	NA	2.19722	-0.117783	NA	NA	NA	NA	NA	NA
30	2008	41.2	NA	NA	NA	NA	NA	NA	0.693147	0	1.38629	-0.287682	NA	NA	NA	NA	NA	NA	NA	NA	NA	NA	2.07944	-0.133531	NA	NA	NA	NA	NA	NA
30	2009	99.5	NA	NA	NA	NA	NA	NA	0.693147	0	1.09861	0.510826	NA	NA	NA	NA	NA	NA	NA	NA	NA	NA	1.94591	-0.336472	NA	NA	NA	NA	NA	NA
30	2010	171.9	NA	NA	NA	NA	NA	NA	0.693147	0	1.60944	-0.223144	NA	NA	NA	NA	NA	NA	NA	NA	NA	NA	1.60944	0.788457	NA	NA	NA	NA	NA	NA
30	2011	153.7	NA	NA	NA	NA	NA	NA	0.693147	0	1.38629	-0.693147	NA	NA	NA	NA	NA	NA	NA	NA	NA	NA	2.3979	-0.606136	NA	NA	NA	NA	NA	NA
30	2012	132.3	NA	NA	NA	NA	NA	NA	0.693147	0.405465	0.693147	0	NA	NA	NA	NA	NA	NA	NA	NA	NA	NA	1.79176	-0.182322	NA	NA	NA	NA	NA	NA
30	2013	112.1	NA	NA	NA	NA	NA	NA	1.09861	-0.405465	0.693147	0	NA	NA	NA	NA	NA	NA	NA	NA	NA	NA	1.60944	0.693147	NA	NA	NA	NA	NA	NA
30	2014	22.1	NA	NA	NA	NA	NA	NA	0.693147	0	0.693147	0	NA	NA	NA	NA	NA	NA	NA	NA	NA	NA	2.30259	-0.105361	NA	NA	NA	NA	NA	NA
30	2015	34	NA	NA	NA	NA	NA	NA	0.693147	0	0.693147	0.405465	NA	NA	NA	NA	NA	NA	NA	NA	NA	NA	2.19722	-0.251314	NA	NA	NA	NA	NA	NA
30	2016	36.1	NA	NA	NA	NA	NA	NA	0.693147	0	1.09861	0.693147	NA	NA	NA	NA	NA	NA	NA	NA	NA	NA	1.94591	0	NA	NA	NA	NA	NA	NA
30	2017	87.3	NA	NA	NA	NA	NA	NA	0.693147	0	1.79176	-1.09861	NA	NA	NA	NA	NA	NA	NA	NA	NA	NA	1.94591	0.251314	NA	NA	NA	NA	NA	NA
30	2018	48.6	NA	NA	NA	NA	NA	NA	0.693147	0	0.693147	0.693147	NA	NA	NA	NA	NA	NA	NA	NA	NA	NA	2.19722	-0.405465	NA	NA	NA	NA	NA	NA
30	2019	28.5	NA	NA	NA	NA	NA	NA	0.693147	0	1.38629	0	NA	NA	NA	NA	NA	NA	NA	NA	NA	NA	1.79176	0	NA	NA	NA	NA	NA	NA
30	2020	7.1	NA	NA	NA	NA	NA	NA	0.693147	0	1.38629	0	NA	NA	NA	NA	NA	NA	NA	NA	NA	NA	1.79176	-0.182322	NA	NA	NA	NA	NA	NA
30	2021	61.8	NA	NA	NA	NA	NA	NA	0.693147	0	1.38629	-0.287682	NA	NA	NA	NA	NA	NA	NA	NA	NA	NA	1.60944	-0.510826	NA	NA	NA	NA	NA	NA
30	2022	15.6	NA	NA	NA	NA	NA	NA	0.693147	0	1.09861	-1.09861	NA	NA	NA	NA	NA	NA	NA	NA	NA	NA	1.09861	0.510826	NA	NA	NA	NA	NA	NA
31	1987	216.9	NA	NA	0	0	NA	NA	NA	NA	1.79176	-1.09861	NA	NA	0	2.07944	NA	NA	NA	NA	NA	NA	2.3979	-1.0116	NA	NA	NA	NA	NA	NA
31	1988	25.4	NA	NA	0	1.09861	NA	NA	NA	NA	0.693147	0	NA	NA	2.07944	-0.693147	NA	NA	NA	NA	NA	NA	1.38629	0.223144	NA	NA	NA	NA	NA	NA
31	1989	20.1	NA	NA	1.09861	0.287682	NA	NA	NA	NA	0.693147	0.405465	NA	NA	1.38629	-0.693147	NA	NA	NA	NA	NA	NA	1.60944	0.336472	NA	NA	NA	NA	NA	NA
31	1990	45.8	NA	NA	1.38629	0	NA	NA	NA	NA	1.09861	0	NA	NA	0.693147	0.405465	NA	NA	NA	NA	NA	NA	1.94591	-0.336472	NA	NA	NA	NA	NA	NA
31	1991	111.9	NA	NA	1.38629	-0.287682	NA	NA	NA	NA	1.09861	-0.405465	NA	NA	1.09861	0.287682	NA	NA	NA	NA	NA	NA	1.60944	0.336472	NA	NA	NA	NA	NA	NA
31	1992	71	NA	NA	1.09861	0	NA	NA	NA	NA	0.693147	0	NA	NA	1.38629	0.223144	NA	NA	NA	NA	NA	NA	1.94591	0	NA	NA	NA	NA	NA	NA
31	1993	85.2	NA	NA	1.09861	0	NA	NA	NA	NA	0.693147	1.09861	NA	NA	1.60944	-0.223144	NA	NA	NA	NA	NA	NA	1.94591	-0.559616	NA	NA	NA	NA	NA	NA
31	1994	49.2	NA	NA	1.09861	-0.405465	NA	NA	NA	NA	1.79176	-0.405465	NA	NA	1.38629	-0.693147	NA	NA	NA	NA	NA	NA	1.38629	0.81093	NA	NA	NA	NA	NA	NA
31	1995	51	NA	NA	0.693147	0	NA	NA	NA	NA	1.38629	0.559616	NA	NA	0.693147	1.25276	NA	NA	NA	NA	NA	NA	2.19722	-0.405465	NA	NA	NA	NA	NA	NA
31	1996	210.8	NA	NA	0.693147	0.405465	NA	NA	NA	NA	1.94591	-0.847298	NA	NA	1.94591	-0.847298	NA	NA	NA	NA	NA	NA	1.79176	-0.693147	NA	NA	NA	NA	NA	NA
31	1997	175.3	NA	NA	1.09861	0.287682	NA	NA	NA	NA	1.09861	0.287682	NA	NA	1.09861	0.510826	NA	NA	NA	NA	NA	NA	1.09861	0.847298	NA	NA	NA	NA	NA	NA
31	1998	52.8	NA	NA	1.38629	-0.287682	NA	NA	NA	NA	1.38629	-0.287682	NA	NA	1.60944	0	NA	NA	NA	NA	NA	NA	1.94591	-0.336472	NA	NA	NA	NA	NA	NA
31	1999	80	NA	NA	1.09861	0	NA	NA	NA	NA	1.09861	-0.405465	NA	NA	1.60944	0	NA	NA	NA	NA	NA	NA	1.60944	-0.510826	NA	NA	NA	NA	NA	NA
31	2000	44	NA	NA	1.09861	0	NA	NA	NA	NA	0.693147	0.916291	NA	NA	1.60944	-0.223144	NA	NA	NA	NA	NA	NA	1.09861	0.980829	NA	NA	NA	NA	NA	NA
31	2001	52.8	NA	NA	1.09861	0.510826	NA	NA	NA	NA	1.60944	0.182322	NA	NA	1.38629	-0.287682	NA	NA	NA	NA	NA	NA	2.07944	-0.693147	NA	NA	NA	NA	NA	NA
31	2002	90.9	NA	NA	1.60944	-0.223144	NA	NA	NA	NA	1.79176	0.154151	NA	NA	1.09861	0	NA	NA	NA	NA	NA	NA	1.38629	0.405465	NA	NA	NA	NA	NA	NA
31	2003	157.4	NA	NA	1.38629	0	NA	NA	NA	NA	1.94591	-0.847298	NA	NA	1.09861	0.693147	NA	NA	NA	NA	NA	NA	1.79176	0	NA	NA	NA	NA	NA	NA
31	2004	63.4	NA	NA	1.38629	0	NA	NA	NA	NA	1.09861	-0.405465	NA	NA	1.79176	-0.693147	NA	NA	NA	NA	NA	NA	1.79176	0.154151	NA	NA	NA	NA	NA	NA
31	2005	82.6	NA	NA	1.38629	-0.287682	NA	NA	NA	NA	0.693147	0.693147	NA	NA	1.09861	0.287682	NA	NA	NA	NA	NA	NA	1.94591	-0.154151	NA	NA	NA	NA	NA	NA
31	2006	129	NA	NA	1.09861	0	NA	NA	NA	NA	1.38629	0.223144	NA	NA	1.38629	-0.693147	NA	NA	NA	NA	NA	NA	1.79176	0	NA	NA	NA	NA	NA	NA
31	2007	21.8	NA	NA	1.09861	0	NA	NA	NA	NA	1.60944	-0.510826	NA	NA	0.693147	0.693147	NA	NA	NA	NA	NA	NA	1.79176	0.154151	NA	NA	NA	NA	NA	NA
31	2008	41.2	NA	NA	1.09861	0	NA	NA	NA	NA	1.09861	-0.405465	NA	NA	1.38629	0	NA	NA	NA	NA	NA	NA	1.94591	-0.154151	NA	NA	NA	NA	NA	NA
31	2009	99.5	NA	NA	1.09861	0.693147	NA	NA	NA	NA	0.693147	0.693147	NA	NA	1.38629	0.405465	NA	NA	NA	NA	NA	NA	1.79176	0.405465	NA	NA	NA	NA	NA	NA
31	2010	171.9	NA	NA	1.79176	-0.182322	NA	NA	NA	NA	1.38629	0.223144	NA	NA	1.79176	0.154151	NA	NA	NA	NA	NA	NA	2.19722	-0.251314	NA	NA	NA	NA	NA	NA
31	2011	153.7	NA	NA	1.60944	0	NA	NA	NA	NA	1.60944	-1.60944	NA	NA	1.94591	-0.336472	NA	NA	NA	NA	NA	NA	1.94591	0.133531	NA	NA	NA	NA	NA	NA
31	2012	132.3	NA	NA	1.60944	0	NA	NA	NA	NA	0	0.693147	NA	NA	1.60944	-0.916291	NA	NA	NA	NA	NA	NA	2.07944	-0.693147	NA	NA	NA	NA	NA	NA
31	2013	112.1	NA	NA	1.60944	-0.223144	NA	NA	NA	NA	0.693147	-0.693147	NA	NA	0.693147	-0.693147	NA	NA	NA	NA	NA	NA	1.38629	-0.287682	NA	NA	NA	NA	NA	NA
31	2014	22.1	NA	NA	1.38629	0	NA	NA	NA	NA	0	0	NA	NA	0	2.19722	NA	NA	NA	NA	NA	NA	1.09861	-0.405465	NA	NA	NA	NA	NA	NA
31	2015	34	NA	NA	1.38629	-0.287682	NA	NA	NA	NA	0	0.693147	NA	NA	2.19722	-1.50408	NA	NA	NA	NA	NA	NA	0.693147	0.693147	NA	NA	NA	NA	NA	NA
31	2016	36.1	NA	NA	1.09861	0.287682	NA	NA	NA	NA	0.693147	0	NA	NA	0.693147	0.405465	NA	NA	NA	NA	NA	NA	1.38629	-0.287682	NA	NA	NA	NA	NA	NA
31	2017	87.3	NA	NA	1.38629	0	NA	NA	NA	NA	0.693147	-0.693147	NA	NA	1.09861	0.693147	NA	NA	NA	NA	NA	NA	1.09861	1.29928	NA	NA	NA	NA	NA	NA
31	2018	48.6	NA	NA	1.38629	0.223144	NA	NA	NA	NA	0	0.693147	NA	NA	1.79176	-1.09861	NA	NA	NA	NA	NA	NA	2.3979	-0.788457	NA	NA	NA	NA	NA	NA
31	2019	28.5	NA	NA	1.60944	-0.510826	NA	NA	NA	NA	0.693147	-0.693147	NA	NA	0.693147	0	NA	NA	NA	NA	NA	NA	1.60944	-0.510826	NA	NA	NA	NA	NA	NA
31	2020	7.1	NA	NA	1.09861	0.287682	NA	NA	NA	NA	0	0	NA	NA	0.693147	0.693147	NA	NA	NA	NA	NA	NA	1.09861	-0.405465	NA	NA	NA	NA	NA	NA
31	2021	61.8	NA	NA	1.38629	0	NA	NA	NA	NA	0	1.09861	NA	NA	1.38629	0.223144	NA	NA	NA	NA	NA	NA	0.693147	0	NA	NA	NA	NA	NA	NA
31	2022	15.6	NA	NA	1.38629	0.223144	NA	NA	NA	NA	1.09861	-1.09861	NA	NA	1.60944	0	NA	NA	NA	NA	NA	NA	0.693147	0	NA	NA	NA	NA	NA	NA
32	1986	196.2	2.07944	0.693147	NA	NA	NA	NA	NA	NA	2.3979	-0.318454	2.48491	-0.287682	1.09861	0.510826	3.58352	-0.364643	1.09861	0.287682	2.77259	0.117783	1.79176	-1.79176	2.99573	-1.20397	NA	NA	2.77259	0.318454
32	1987	216.9	2.77259	-0.575364	NA	NA	NA	NA	NA	NA	2.07944	0.223144	2.19722	0.200671	1.60944	0.336472	3.21888	0.0392207	1.38629	0	2.89037	-0.492476	0	2.19722	1.79176	0.77319	NA	NA	3.09104	-0.451985
32	1988	25.4	2.19722	0.200671	NA	NA	NA	NA	NA	NA	2.30259	0.336472	2.3979	0.310155	1.94591	0	3.2581	-0.262364	1.38629	0.223144	2.3979	0.374693	2.19722	0.200671	2.56495	-0.262364	NA	NA	2.63906	0.405465
32	1989	20.1	2.3979	0.310155	NA	NA	NA	NA	NA	NA	2.63906	0	2.70805	0.0645385	1.94591	0.826679	2.99573	0.438255	1.60944	0.470004	2.77259	-0.287682	2.3979	0.0870114	2.30259	-0.105361	NA	NA	3.04452	-0.100083
32	1990	45.8	2.70805	0.0645385	NA	NA	NA	NA	NA	NA	2.63906	0.251314	2.77259	0.223144	2.77259	-0.575364	3.43399	0.279585	2.07944	0.318454	2.48491	0.405465	2.48491	0.0800427	2.19722	-0.405465	NA	NA	2.94444	0.489548
32	1991	111.9	2.77259	-0.133531	NA	NA	NA	NA	NA	NA	2.89037	0.245122	2.99573	-0.0512933	2.19722	0	3.71357	-0.102654	2.3979	-0.451985	2.89037	-0.0571584	2.56495	-0.167054	1.79176	0.287682	NA	NA	3.43399	0.497838
32	1992	71	2.63906	-0.154151	NA	NA	NA	NA	NA	NA	3.13549	-0.496437	2.94444	0.0512933	2.19722	0.287682	3.61092	-0.971861	1.94591	-0.154151	2.83321	0.0571584	2.3979	0.241162	2.07944	0.117783	NA	NA	3.93183	-0.170626
32	1993	85.2	2.48491	0	NA	NA	NA	NA	NA	NA	2.63906	0.194156	2.99573	-1.20397	2.48491	-0.875469	2.63906	0.496437	1.79176	0.510826	2.89037	0	2.63906	-0.441833	2.19722	0.367725	NA	NA	3.7612	0.0889475
32	1994	49.2	2.48491	-0.182322	NA	NA	NA	NA	NA	NA	2.83321	0.162519	1.79176	0.77319	1.60944	0.788457	3.13549	0.265703	2.30259	-0.105361	2.89037	0.287682	2.19722	-0.587787	2.56495	-0.77319	NA	NA	3.85015	-0.41616
32	1995	51	2.30259	0	NA	NA	NA	NA	NA	NA	2.99573	-0.597837	2.56495	0.268264	2.3979	-0.200671	3.4012	-0.76214	2.19722	-0.405465	3.17805	0	1.60944	0.587787	1.79176	0.77319	NA	NA	3.43399	-0.0666914
32	1996	210.8	2.30259	0.0953102	NA	NA	NA	NA	NA	NA	2.3979	0.167054	2.83321	-0.635989	2.19722	-0.117783	2.63906	0.451985	1.79176	-0.182322	3.17805	-0.133531	2.19722	0.200671	2.56495	-0.262364	NA	NA	3.3673	-0.422857
32	1997	175.3	2.3979	-0.451985	NA	NA	NA	NA	NA	NA	2.56495	0.074108	2.19722	-0.251314	2.07944	-0.470004	3.09104	-0.0953102	1.60944	0.693147	3.04452	0.213574	2.3979	0.0870114	2.30259	-0.105361	NA	NA	2.94444	-0.111226
32	1998	52.8	1.94591	-0.154151	NA	NA	NA	NA	NA	NA	2.63906	-1.25276	1.94591	0.538997	1.60944	0.587787	2.99573	-0.105361	2.30259	-0.693147	3.2581	-0.0800427	2.48491	-0.0870114	2.19722	-0.587787	NA	NA	2.83321	-0.435318
32	1999	80	1.79176	0.916291	NA	NA	NA	NA	NA	NA	1.38629	0.559616	2.48491	0.154151	2.19722	-0.81093	2.89037	-0.117783	1.60944	0.587787	3.17805	-0.0870114	2.3979	-0.606136	1.60944	0.182322	NA	NA	2.3979	0.310155
32	2000	44	2.70805	-0.310155	NA	NA	NA	NA	NA	NA	1.94591	0.944462	2.63906	-0.074108	1.38629	-0.287682	2.77259	0.81093	2.19722	0.105361	3.09104	0.310155	1.79176	-0.405465	1.79176	0	NA	NA	2.70805	-0.143101
32	2001	52.8	2.3979	0	NA	NA	NA	NA	NA	NA	2.89037	-0.492476	2.56495	-0.485508	1.09861	1.20397	3.58352	-0.405465	2.30259	-0.916291	3.4012	-0.567984	1.38629	0.223144	1.79176	0	NA	NA	2.56495	0
32	2002	90.9	2.3979	0.310155	NA	NA	NA	NA	NA	NA	2.3979	0	2.07944	0.485508	2.30259	0.262364	3.17805	-0.233615	1.38629	0.81093	2.83321	0.424883	1.60944	-0.223144	1.79176	-0.693147	NA	NA	2.56495	0.37949
32	2003	157.4	2.70805	-0.628609	NA	NA	NA	NA	NA	NA	2.3979	0	2.56495	-0.619039	2.56495	-0.367725	2.94444	0.63908	2.19722	-0.405465	3.2581	-0.122602	1.38629	0	1.09861	0.287682	NA	NA	2.94444	0.146603
32	2004	63.4	2.07944	0.485508	NA	NA	NA	NA	NA	NA	2.3979	0.310155	1.94591	0.133531	2.19722	-0.117783	3.58352	-0.325422	1.79176	-0.405465	3.13549	0.265703	1.38629	-0.287682	1.38629	-0.287682	NA	NA	3.09104	-0.526093
32	2005	82.6	2.56495	-0.262364	NA	NA	NA	NA	NA	NA	2.70805	-0.223144	2.07944	0.318454	2.07944	0	3.2581	0.570545	1.38629	0.223144	3.4012	-0.310155	1.09861	-0.405465	1.09861	0.287682	NA	NA	2.56495	0.074108
32	2006	129	2.30259	0.0953102	NA	NA	NA	NA	NA	NA	2.48491	0.348307	2.3979	-0.0953102	2.07944	0.81093	3.82864	-0.362905	1.60944	0.336472	3.09104	0.342945	0.693147	1.09861	1.38629	-0.287682	NA	NA	2.63906	0.133531
32	2007	21.8	2.3979	0.0870114	NA	NA	NA	NA	NA	NA	2.83321	-0.530628	2.30259	-0.223144	2.89037	-0.944462	3.46574	-0.169899	1.94591	-0.336472	3.43399	-0.13815	1.79176	-0.405465	1.09861	-0.405465	NA	NA	2.77259	0
32	2008	41.2	2.48491	-0.0870114	NA	NA	NA	NA	NA	NA	2.30259	0.0953102	2.07944	0.117783	1.94591	0.356675	3.29584	0.259511	1.60944	-0.510826	3.29584	-0.462624	1.38629	-0.693147	0.693147	0	NA	NA	2.77259	0.117783
32	2009	99.5	2.3979	-0.0953102	NA	NA	NA	NA	NA	NA	2.3979	0.167054	2.19722	-0.405465	2.30259	-0.223144	3.55535	-0.722135	1.09861	0.847298	2.83321	0.111226	0.693147	0.405465	0.693147	-0.693147	NA	NA	2.89037	-0.325422
32	2010	171.9	2.30259	-0.223144	NA	NA	NA	NA	NA	NA	2.56495	-0.77319	1.79176	0.154151	2.07944	0	2.83321	0.211309	1.94591	-0.559616	2.94444	0	1.09861	0.287682	0	0	NA	NA	2.56495	-0.77319
32	2011	153.7	2.07944	0	NA	NA	NA	NA	NA	NA	1.79176	0.287682	1.94591	0.538997	2.07944	0.864997	3.04452	0.213574	1.38629	0.559616	2.94444	0.313658	1.38629	-1.38629	0	0.693147	NA	NA	1.79176	0.287682
32	2012	132.3	2.07944	-2.07944	NA	NA	NA	NA	NA	NA	2.07944	0.223144	2.48491	-0.182322	2.94444	-0.37949	3.2581	0.109199	1.94591	-1.25276	3.2581	-0.0392207	0	1.09861	0.693147	-0.693147	NA	NA	2.07944	-0.287682
32	2013	112.1	0	1.60944	NA	NA	NA	NA	NA	NA	2.30259	0.405465	2.30259	0.530628	2.56495	0	3.3673	0.243622	0.693147	0.916291	3.21888	0.0392207	1.09861	-1.09861	0	1.38629	NA	NA	1.79176	-0.405465
32	2014	22.1	1.60944	1.02962	NA	NA	NA	NA	NA	NA	2.70805	-0.0689929	2.83321	-1.22378	2.56495	-0.485508	3.61092	-0.315081	1.60944	-0.510826	3.2581	-0.367725	0	1.38629	1.38629	-0.693147	NA	NA	1.38629	0.559616
32	2015	34	2.63906	-0.559616	NA	NA	NA	NA	NA	NA	2.63906	-0.241162	1.60944	0.788457	2.07944	0.223144	3.29584	0.315081	1.09861	0.510826	2.89037	0.367725	1.38629	0	0.693147	-0.693147	NA	NA	1.94591	0.133531
32	2016	36.1	2.07944	-0.133531	NA	NA	NA	NA	NA	NA	2.3979	0.310155	2.3979	-0.788457	2.30259	0.405465	3.61092	0.0526437	1.60944	0	3.2581	-0.77319	1.38629	-0.693147	0	0.693147	NA	NA	2.07944	0.753772
32	2017	87.3	1.94591	0.538997	NA	NA	NA	NA	NA	NA	2.70805	-0.223144	1.60944	0	2.70805	0.0645385	3.66356	0	1.60944	-1.60944	2.48491	0.154151	0.693147	0.405465	0.693147	0.405465	NA	NA	2.83321	-0.635989
32	2018	48.6	2.48491	-0.0870114	NA	NA	NA	NA	NA	NA	2.48491	-0.182322	1.60944	0.693147	2.77259	-0.207639	3.66356	-0.890973	0	0.693147	2.63906	0.133531	1.09861	0.980829	1.09861	-1.09861	NA	NA	2.19722	-0.251314
32	2019	28.5	2.3979	0.167054	NA	NA	NA	NA	NA	NA	2.30259	0.0953102	2.30259	-0.356675	2.56495	0.268264	2.77259	0.940983	0.693147	0.693147	2.77259	0.223144	2.07944	-0.980829	0	1.09861	NA	NA	1.94591	-0.154151
32	2020	7.1	2.56495	-1.46634	NA	NA	NA	NA	NA	NA	2.3979	-0.200671	1.94591	0	2.83321	0.462624	3.71357	-0.247836	1.38629	-0.287682	2.99573	0	1.09861	0.510826	1.09861	-1.09861	NA	NA	1.79176	0.287682
32	2021	61.8	1.09861	1.09861	NA	NA	NA	NA	NA	NA	2.19722	0.200671	1.94591	0.356675	3.29584	-0.0377403	3.46574	-0.287682	1.09861	0.287682	2.99573	0.0953102	1.60944	0	0	0	NA	NA	2.07944	0.117783
32	2022	15.6	2.19722	-1.09861	NA	NA	NA	NA	NA	NA	2.3979	-0.318454	2.30259	0.336472	3.2581	-0.313658	3.17805	0.255933	1.38629	0	3.09104	-0.526093	1.60944	0	0	0.693147	NA	NA	2.19722	0
33	1986	196.2	2.63906	-0.154151	NA	NA	NA	NA	NA	NA	NA	NA	NA	NA	0.693147	0	1.60944	-0.510826	NA	NA	0.693147	0.916291	1.38629	-0.693147	NA	NA	NA	NA	NA	NA
33	1987	216.9	2.48491	-0.0870114	NA	NA	NA	NA	NA	NA	NA	NA	NA	NA	0.693147	0.916291	1.09861	1.20397	NA	NA	1.60944	-1.60944	0.693147	-0.693147	NA	NA	NA	NA	NA	NA
33	1988	25.4	2.3979	0	NA	NA	NA	NA	NA	NA	NA	NA	NA	NA	1.60944	0	2.30259	-0.510826	NA	NA	0	1.94591	0	1.09861	NA	NA	NA	NA	NA	NA
33	1989	20.1	2.3979	-0.451985	NA	NA	NA	NA	NA	NA	NA	NA	NA	NA	1.60944	0	1.79176	0.510826	NA	NA	1.94591	-0.559616	1.09861	0.287682	NA	NA	NA	NA	NA	NA
33	1990	45.8	1.94591	0.251314	NA	NA	NA	NA	NA	NA	NA	NA	NA	NA	1.60944	0.182322	2.30259	-0.356675	NA	NA	1.38629	0.223144	1.38629	0	NA	NA	NA	NA	NA	NA
33	1991	111.9	2.19722	0.200671	NA	NA	NA	NA	NA	NA	NA	NA	NA	NA	1.79176	0	1.94591	0	NA	NA	1.60944	0.336472	1.38629	0.559616	NA	NA	NA	NA	NA	NA
33	1992	71	2.3979	-0.451985	NA	NA	NA	NA	NA	NA	NA	NA	NA	NA	1.79176	-0.693147	1.94591	0.133531	NA	NA	1.94591	0	1.94591	-0.154151	NA	NA	NA	NA	NA	NA
33	1993	85.2	1.94591	-1.94591	NA	NA	NA	NA	NA	NA	NA	NA	NA	NA	1.09861	-1.09861	2.07944	-1.38629	NA	NA	1.94591	-0.336472	1.79176	-0.182322	NA	NA	NA	NA	NA	NA
33	1994	49.2	0	2.77259	NA	NA	NA	NA	NA	NA	NA	NA	NA	NA	0	0	0.693147	0.405465	NA	NA	1.60944	0	1.60944	0.336472	NA	NA	NA	NA	NA	NA
33	1995	51	2.77259	-0.374693	NA	NA	NA	NA	NA	NA	NA	NA	NA	NA	0	0.693147	1.09861	0.510826	NA	NA	1.60944	0	1.94591	0.133531	NA	NA	NA	NA	NA	NA
33	1996	210.8	2.3979	-0.0953102	NA	NA	NA	NA	NA	NA	NA	NA	NA	NA	0.693147	-0.693147	1.60944	0.470004	NA	NA	1.60944	0.587787	2.07944	-0.133531	NA	NA	NA	NA	NA	NA
33	1997	175.3	2.30259	0.262364	NA	NA	NA	NA	NA	NA	NA	NA	NA	NA	0	0.693147	2.07944	-0.470004	NA	NA	2.19722	-0.405465	1.94591	0.133531	NA	NA	NA	NA	NA	NA
33	1998	52.8	2.56495	-0.262364	NA	NA	NA	NA	NA	NA	NA	NA	NA	NA	0.693147	0.405465	1.60944	-0.916291	NA	NA	1.79176	-0.693147	2.07944	-0.693147	NA	NA	NA	NA	NA	NA
33	1999	80	2.30259	0.470004	NA	NA	NA	NA	NA	NA	NA	NA	NA	NA	1.09861	0.510826	0.693147	1.38629	NA	NA	1.09861	0.287682	1.38629	0.916291	NA	NA	NA	NA	NA	NA
33	2000	44	2.77259	-0.575364	NA	NA	NA	NA	NA	NA	NA	NA	NA	NA	1.60944	0.182322	2.07944	0.117783	NA	NA	1.38629	0	2.30259	-0.356675	NA	NA	NA	NA	NA	NA
33	2001	52.8	2.19722	0.575364	NA	NA	NA	NA	NA	NA	NA	NA	NA	NA	1.79176	0	2.19722	-0.587787	NA	NA	1.38629	0.223144	1.94591	0.133531	NA	NA	NA	NA	NA	NA
33	2002	90.9	2.77259	0.117783	NA	NA	NA	NA	NA	NA	NA	NA	NA	NA	1.79176	0.287682	1.60944	0.587787	NA	NA	1.60944	-0.916291	2.07944	0.405465	NA	NA	NA	NA	NA	NA
33	2003	157.4	2.89037	-0.405465	NA	NA	NA	NA	NA	NA	NA	NA	NA	NA	2.07944	-0.287682	2.19722	0.105361	NA	NA	0.693147	0.405465	2.48491	-0.693147	NA	NA	NA	NA	NA	NA
33	2004	63.4	2.48491	-0.287682	NA	NA	NA	NA	NA	NA	NA	NA	NA	NA	1.79176	-0.182322	2.30259	-0.223144	NA	NA	1.09861	-0.405465	1.79176	-0.182322	NA	NA	NA	NA	NA	NA
33	2005	82.6	2.19722	0.200671	NA	NA	NA	NA	NA	NA	NA	NA	NA	NA	1.60944	0.336472	2.07944	-0.133531	NA	NA	0.693147	0.916291	1.60944	0.470004	NA	NA	NA	NA	NA	NA
33	2006	129	2.3979	-0.788457	NA	NA	NA	NA	NA	NA	NA	NA	NA	NA	1.94591	-0.336472	1.94591	0.693147	NA	NA	1.60944	-0.223144	2.07944	-1.38629	NA	NA	NA	NA	NA	NA
33	2007	21.8	1.60944	0.470004	NA	NA	NA	NA	NA	NA	NA	NA	NA	NA	1.60944	0	2.63906	-0.336472	NA	NA	1.38629	0	0.693147	0.693147	NA	NA	NA	NA	NA	NA
33	2008	41.2	2.07944	-0.470004	NA	NA	NA	NA	NA	NA	NA	NA	NA	NA	1.60944	-0.223144	2.30259	-0.356675	NA	NA	1.38629	0	1.38629	-0.693147	NA	NA	NA	NA	NA	NA
33	2009	99.5	1.60944	0.875469	NA	NA	NA	NA	NA	NA	NA	NA	NA	NA	1.38629	0.405465	1.94591	-0.559616	NA	NA	1.38629	0	0.693147	0.693147	NA	NA	NA	NA	NA	NA
33	2010	171.9	2.48491	-0.559616	NA	NA	NA	NA	NA	NA	NA	NA	NA	NA	1.79176	-0.182322	1.38629	0	NA	NA	1.38629	0	1.38629	-0.287682	NA	NA	NA	NA	NA	NA
33	2011	153.7	2.3979	-0.606136	NA	NA	NA	NA	NA	NA	NA	NA	NA	NA	1.60944	-0.510826	1.38629	0	NA	NA	1.38629	-0.287682	1.09861	0	NA	NA	NA	NA	NA	NA
33	2012	132.3	1.79176	0.287682	NA	NA	NA	NA	NA	NA	NA	NA	NA	NA	1.09861	0.510826	1.38629	0.223144	NA	NA	1.09861	0.287682	1.09861	0.847298	NA	NA	NA	NA	NA	NA
33	2013	112.1	2.07944	0.318454	NA	NA	NA	NA	NA	NA	NA	NA	NA	NA	1.60944	-0.223144	1.60944	0.182322	NA	NA	1.38629	-0.287682	1.94591	-0.847298	NA	NA	NA	NA	NA	NA
33	2014	22.1	2.3979	-0.0953102	NA	NA	NA	NA	NA	NA	NA	NA	NA	NA	1.38629	0.223144	1.79176	0.693147	NA	NA	1.09861	0.510826	1.09861	0	NA	NA	NA	NA	NA	NA
33	2015	34	2.30259	0	NA	NA	NA	NA	NA	NA	NA	NA	NA	NA	1.60944	-0.223144	2.48491	-0.405465	NA	NA	1.60944	-0.223144	1.09861	0.510826	NA	NA	NA	NA	NA	NA
33	2016	36.1	2.30259	0.182322	NA	NA	NA	NA	NA	NA	NA	NA	NA	NA	1.38629	0.405465	2.07944	0.864997	NA	NA	1.38629	0.223144	1.60944	0.470004	NA	NA	NA	NA	NA	NA
33	2017	87.3	2.48491	-0.0870114	NA	NA	NA	NA	NA	NA	NA	NA	NA	NA	1.79176	-0.693147	2.94444	-0.305382	NA	NA	1.60944	0	2.07944	0.117783	NA	NA	NA	NA	NA	NA
33	2018	48.6	2.3979	-0.788457	NA	NA	NA	NA	NA	NA	NA	NA	NA	NA	1.09861	-0.405465	2.63906	-1.94591	NA	NA	1.60944	-0.510826	2.19722	-0.405465	NA	NA	NA	NA	NA	NA
33	2019	28.5	1.60944	-0.916291	NA	NA	NA	NA	NA	NA	NA	NA	NA	NA	0.693147	-0.693147	0.693147	1.09861	NA	NA	1.09861	0	1.79176	0.154151	NA	NA	NA	NA	NA	NA
33	2020	7.1	0.693147	1.38629	NA	NA	NA	NA	NA	NA	NA	NA	NA	NA	0	2.19722	1.79176	0.405465	NA	NA	1.09861	0	1.94591	-0.847298	NA	NA	NA	NA	NA	NA
33	2021	61.8	2.07944	-0.470004	NA	NA	NA	NA	NA	NA	NA	NA	NA	NA	2.19722	-0.587787	2.19722	-1.50408	NA	NA	1.09861	0	1.09861	0.510826	NA	NA	NA	NA	NA	NA
33	2022	15.6	1.60944	-0.510826	NA	NA	NA	NA	NA	NA	NA	NA	NA	NA	1.60944	0.182322	0.693147	0	NA	NA	1.09861	-0.405465	1.60944	0.470004	NA	NA	NA	NA	NA	NA
34	1986	196.2	NA	NA	NA	NA	NA	NA	NA	NA	NA	NA	NA	NA	0.693147	0.405465	2.56495	0.479573	NA	NA	1.09861	0.510826	NA	NA	NA	NA	NA	NA	NA	NA
34	1987	216.9	NA	NA	NA	NA	NA	NA	NA	NA	NA	NA	NA	NA	1.09861	0	3.04452	-0.741937	NA	NA	1.60944	-0.510826	NA	NA	NA	NA	NA	NA	NA	NA
34	1988	25.4	NA	NA	NA	NA	NA	NA	NA	NA	NA	NA	NA	NA	1.09861	0	2.30259	-0.105361	NA	NA	1.09861	0.287682	NA	NA	NA	NA	NA	NA	NA	NA
34	1989	20.1	NA	NA	NA	NA	NA	NA	NA	NA	NA	NA	NA	NA	1.09861	0.287682	2.19722	0.510826	NA	NA	1.38629	0.223144	NA	NA	NA	NA	NA	NA	NA	NA
34	1990	45.8	NA	NA	NA	NA	NA	NA	NA	NA	NA	NA	NA	NA	1.38629	0.405465	2.70805	0.510826	NA	NA	1.60944	0	NA	NA	NA	NA	NA	NA	NA	NA
34	1991	111.9	NA	NA	NA	NA	NA	NA	NA	NA	NA	NA	NA	NA	1.79176	0.154151	3.21888	-0.510826	NA	NA	1.60944	-0.223144	NA	NA	NA	NA	NA	NA	NA	NA
34	1992	71	NA	NA	NA	NA	NA	NA	NA	NA	NA	NA	NA	NA	1.94591	0	2.70805	-0.628609	NA	NA	1.38629	0.693147	NA	NA	NA	NA	NA	NA	NA	NA
34	1993	85.2	NA	NA	NA	NA	NA	NA	NA	NA	NA	NA	NA	NA	1.94591	-1.25276	2.07944	-0.133531	NA	NA	2.07944	-0.287682	NA	NA	NA	NA	NA	NA	NA	NA
34	1994	49.2	NA	NA	NA	NA	NA	NA	NA	NA	NA	NA	NA	NA	0.693147	0.916291	1.94591	0.356675	NA	NA	1.79176	0	NA	NA	NA	NA	NA	NA	NA	NA
34	1995	51	NA	NA	NA	NA	NA	NA	NA	NA	NA	NA	NA	NA	1.60944	-0.223144	2.30259	-0.105361	NA	NA	1.79176	0.287682	NA	NA	NA	NA	NA	NA	NA	NA
34	1996	210.8	NA	NA	NA	NA	NA	NA	NA	NA	NA	NA	NA	NA	1.38629	-1.38629	2.19722	0.200671	NA	NA	2.07944	-0.133531	NA	NA	NA	NA	NA	NA	NA	NA
34	1997	175.3	NA	NA	NA	NA	NA	NA	NA	NA	NA	NA	NA	NA	0	1.09861	2.3979	-0.788457	NA	NA	1.94591	-0.336472	NA	NA	NA	NA	NA	NA	NA	NA
34	1998	52.8	NA	NA	NA	NA	NA	NA	NA	NA	NA	NA	NA	NA	1.09861	-1.09861	1.60944	0.470004	NA	NA	1.60944	0.336472	NA	NA	NA	NA	NA	NA	NA	NA
34	1999	80	NA	NA	NA	NA	NA	NA	NA	NA	NA	NA	NA	NA	0	0.693147	2.07944	0.117783	NA	NA	1.94591	-0.559616	NA	NA	NA	NA	NA	NA	NA	NA
34	2000	44	NA	NA	NA	NA	NA	NA	NA	NA	NA	NA	NA	NA	0.693147	0.693147	2.19722	0.105361	NA	NA	1.38629	-0.287682	NA	NA	NA	NA	NA	NA	NA	NA
34	2001	52.8	NA	NA	NA	NA	NA	NA	NA	NA	NA	NA	NA	NA	1.38629	0	2.30259	0.0953102	NA	NA	1.09861	0	NA	NA	NA	NA	NA	NA	NA	NA
34	2002	90.9	NA	NA	NA	NA	NA	NA	NA	NA	NA	NA	NA	NA	1.38629	-1.38629	2.3979	-1.0116	NA	NA	1.09861	0.510826	NA	NA	NA	NA	NA	NA	NA	NA
34	2003	157.4	NA	NA	NA	NA	NA	NA	NA	NA	NA	NA	NA	NA	0	1.09861	1.38629	1.60944	NA	NA	1.60944	-0.510826	NA	NA	NA	NA	NA	NA	NA	NA
34	2004	63.4	NA	NA	NA	NA	NA	NA	NA	NA	NA	NA	NA	NA	1.09861	-0.405465	2.99573	-1.38629	NA	NA	1.09861	0.510826	NA	NA	NA	NA	NA	NA	NA	NA
34	2005	82.6	NA	NA	NA	NA	NA	NA	NA	NA	NA	NA	NA	NA	0.693147	0.693147	1.60944	1.16315	NA	NA	1.60944	-0.510826	NA	NA	NA	NA	NA	NA	NA	NA
34	2006	129	NA	NA	NA	NA	NA	NA	NA	NA	NA	NA	NA	NA	1.38629	-1.38629	2.77259	-0.693147	NA	NA	1.09861	0.287682	NA	NA	NA	NA	NA	NA	NA	NA
34	2007	21.8	NA	NA	NA	NA	NA	NA	NA	NA	NA	NA	NA	NA	0	0.693147	2.07944	0.318454	NA	NA	1.38629	0.559616	NA	NA	NA	NA	NA	NA	NA	NA
34	2008	41.2	NA	NA	NA	NA	NA	NA	NA	NA	NA	NA	NA	NA	0.693147	0	2.3979	-0.606136	NA	NA	1.94591	-0.154151	NA	NA	NA	NA	NA	NA	NA	NA
34	2009	99.5	NA	NA	NA	NA	NA	NA	NA	NA	NA	NA	NA	NA	0.693147	0	1.79176	-0.405465	NA	NA	1.79176	-0.405465	NA	NA	NA	NA	NA	NA	NA	NA
34	2010	171.9	NA	NA	NA	NA	NA	NA	NA	NA	NA	NA	NA	NA	0.693147	1.09861	1.38629	0.693147	NA	NA	1.38629	-0.693147	NA	NA	NA	NA	NA	NA	NA	NA
34	2011	153.7	NA	NA	NA	NA	NA	NA	NA	NA	NA	NA	NA	NA	1.79176	-0.693147	2.07944	0.117783	NA	NA	0.693147	0.693147	NA	NA	NA	NA	NA	NA	NA	NA
34	2012	132.3	NA	NA	NA	NA	NA	NA	NA	NA	NA	NA	NA	NA	1.09861	0.510826	2.19722	-0.405465	NA	NA	1.38629	0	NA	NA	NA	NA	NA	NA	NA	NA
34	2013	112.1	NA	NA	NA	NA	NA	NA	NA	NA	NA	NA	NA	NA	1.60944	-0.916291	1.79176	0.154151	NA	NA	1.38629	0.223144	NA	NA	NA	NA	NA	NA	NA	NA
34	2014	22.1	NA	NA	NA	NA	NA	NA	NA	NA	NA	NA	NA	NA	0.693147	0.693147	1.94591	0	NA	NA	1.60944	0	NA	NA	NA	NA	NA	NA	NA	NA
34	2015	34	NA	NA	NA	NA	NA	NA	NA	NA	NA	NA	NA	NA	1.38629	0	1.94591	-0.154151	NA	NA	1.60944	0	NA	NA	NA	NA	NA	NA	NA	NA
34	2016	36.1	NA	NA	NA	NA	NA	NA	NA	NA	NA	NA	NA	NA	1.38629	-1.38629	1.79176	0	NA	NA	1.60944	-0.916291	NA	NA	NA	NA	NA	NA	NA	NA
34	2017	87.3	NA	NA	NA	NA	NA	NA	NA	NA	NA	NA	NA	NA	0	0.693147	1.79176	0.405465	NA	NA	0.693147	0.916291	NA	NA	NA	NA	NA	NA	NA	NA
34	2018	48.6	NA	NA	NA	NA	NA	NA	NA	NA	NA	NA	NA	NA	0.693147	0.693147	2.19722	-0.405465	NA	NA	1.60944	-0.916291	NA	NA	NA	NA	NA	NA	NA	NA
34	2019	28.5	NA	NA	NA	NA	NA	NA	NA	NA	NA	NA	NA	NA	1.38629	0	1.79176	0.693147	NA	NA	0.693147	1.09861	NA	NA	NA	NA	NA	NA	NA	NA
34	2020	7.1	NA	NA	NA	NA	NA	NA	NA	NA	NA	NA	NA	NA	1.38629	-1.38629	2.48491	-0.405465	NA	NA	1.79176	-1.09861	NA	NA	NA	NA	NA	NA	NA	NA
34	2021	61.8	NA	NA	NA	NA	NA	NA	NA	NA	NA	NA	NA	NA	0	1.09861	2.07944	-0.693147	NA	NA	0.693147	0.693147	NA	NA	NA	NA	NA	NA	NA	NA
34	2022	15.6	NA	NA	NA	NA	NA	NA	NA	NA	NA	NA	NA	NA	1.09861	0.510826	1.38629	0.223144	NA	NA	1.38629	-0.693147	NA	NA	NA	NA	NA	NA	NA	NA
35	1986	196.2	1.79176	0.154151	NA	NA	NA	NA	NA	NA	1.38629	-0.287682	1.94591	0.133531	1.94591	-0.847298	2.94444	0.146603	NA	NA	2.30259	-0.916291	1.09861	0.510826	NA	NA	NA	NA	2.07944	0
35	1987	216.9	1.94591	-0.559616	NA	NA	NA	NA	NA	NA	1.09861	1.09861	2.07944	0.117783	1.09861	1.29928	3.09104	-0.0953102	NA	NA	1.38629	0.405465	1.60944	-0.916291	NA	NA	NA	NA	2.07944	0.559616
35	1988	25.4	1.38629	1.09861	NA	NA	NA	NA	NA	NA	2.19722	-0.81093	2.19722	0	2.3979	-1.29928	2.99573	-0.287682	NA	NA	1.79176	-1.09861	0.693147	0	NA	NA	NA	NA	2.63906	-0.241162
35	1989	20.1	2.48491	-0.405465	NA	NA	NA	NA	NA	NA	1.38629	-0.693147	2.19722	0.287682	1.09861	0.980829	2.70805	-0.223144	NA	NA	0.693147	0.693147	0.693147	0.693147	NA	NA	NA	NA	2.3979	0.167054
35	1990	45.8	2.07944	-0.287682	NA	NA	NA	NA	NA	NA	0.693147	1.79176	2.48491	0.223144	2.07944	0.405465	2.48491	1.27629	NA	NA	1.38629	1.17865	1.38629	-0.287682	NA	NA	NA	NA	2.56495	0.143101
35	1991	111.9	1.79176	0.693147	NA	NA	NA	NA	NA	NA	2.48491	-0.405465	2.70805	-0.510826	2.48491	-0.287682	3.7612	-0.205852	NA	NA	2.56495	-0.955511	1.09861	-0.405465	NA	NA	NA	NA	2.70805	-0.310155
35	1992	71	2.48491	-1.09861	NA	NA	NA	NA	NA	NA	2.07944	-0.693147	2.19722	-0.587787	2.19722	0.367725	3.55535	-0.782759	NA	NA	1.60944	-0.223144	0.693147	0.693147	NA	NA	NA	NA	2.3979	0
35	1993	85.2	1.38629	0	NA	NA	NA	NA	NA	NA	1.38629	1.09861	1.60944	0.336472	2.56495	-0.167054	2.77259	-0.470004	NA	NA	1.38629	0	1.38629	-0.693147	NA	NA	NA	NA	2.3979	-0.318454
35	1994	49.2	1.38629	0.559616	NA	NA	NA	NA	NA	NA	2.48491	-0.182322	1.94591	0.251314	2.3979	0	2.30259	-0.105361	NA	NA	1.38629	0	0.693147	0.405465	NA	NA	NA	NA	2.07944	0.485508
35	1995	51	1.94591	-0.336472	NA	NA	NA	NA	NA	NA	2.30259	-2.30259	2.19722	-0.251314	2.3979	-1.0116	2.19722	-0.251314	NA	NA	1.38629	1.0116	1.09861	-0.405465	NA	NA	NA	NA	2.56495	-0.367725
35	1996	210.8	1.60944	0	NA	NA	NA	NA	NA	NA	0	2.63906	1.94591	0.356675	1.38629	0.916291	1.94591	0.251314	NA	NA	2.3979	-0.451985	0.693147	0.916291	NA	NA	NA	NA	2.19722	0
35	1997	175.3	1.60944	0.182322	NA	NA	NA	NA	NA	NA	2.63906	0.0689929	2.30259	0	2.30259	0.470004	2.19722	0.798508	NA	NA	1.94591	0.538997	1.60944	0	NA	NA	NA	NA	2.19722	0.200671
35	1998	52.8	1.79176	0	NA	NA	NA	NA	NA	NA	2.70805	-1.60944	2.30259	-0.356675	2.77259	-0.374693	2.99573	-0.798508	NA	NA	2.48491	-1.79176	1.60944	-0.510826	NA	NA	NA	NA	2.3979	-1.0116
35	1999	80	1.79176	-0.693147	NA	NA	NA	NA	NA	NA	1.09861	0.847298	1.94591	-0.154151	2.3979	0.167054	2.19722	-0.117783	NA	NA	0.693147	1.09861	1.09861	0.510826	NA	NA	NA	NA	1.38629	0.405465
35	2000	44	1.09861	0.510826	NA	NA	NA	NA	NA	NA	1.94591	0.451985	1.79176	-1.09861	2.56495	-0.619039	2.07944	0.117783	NA	NA	1.79176	-1.09861	1.60944	-1.60944	NA	NA	NA	NA	1.79176	0.154151
35	2001	52.8	1.60944	0	NA	NA	NA	NA	NA	NA	2.3979	-0.788457	0.693147	0.916291	1.94591	0.133531	2.19722	0.441833	NA	NA	0.693147	0	0	1.79176	NA	NA	NA	NA	1.94591	0.356675
35	2002	90.9	1.60944	0	NA	NA	NA	NA	NA	NA	1.60944	0.470004	1.60944	0	2.07944	0.693147	2.63906	0	NA	NA	0.693147	0.916291	1.79176	-0.182322	NA	NA	NA	NA	2.30259	-0.693147
35	2003	157.4	1.60944	0.693147	NA	NA	NA	NA	NA	NA	2.07944	0	1.60944	-0.223144	2.77259	-1.16315	2.63906	-1.02962	NA	NA	1.60944	-0.223144	1.60944	0	NA	NA	NA	NA	1.60944	0.788457
35	2004	63.4	2.30259	-0.105361	NA	NA	NA	NA	NA	NA	2.07944	-0.287682	1.38629	0.559616	1.60944	0.336472	1.60944	-0.223144	NA	NA	1.38629	0.223144	1.60944	-0.510826	NA	NA	NA	NA	2.3979	0.374693
35	2005	82.6	2.19722	0.575364	NA	NA	NA	NA	NA	NA	1.79176	-0.182322	1.94591	-1.25276	1.94591	-0.154151	1.38629	1.0116	NA	NA	1.60944	0	1.09861	0.287682	NA	NA	NA	NA	2.77259	0
35	2006	129	2.77259	-0.826679	NA	NA	NA	NA	NA	NA	1.60944	0	0.693147	0.916291	1.79176	0.606136	2.3979	0.492476	NA	NA	1.60944	0.587787	1.38629	-0.693147	NA	NA	NA	NA	2.77259	-0.575364
35	2007	21.8	1.94591	-0.154151	NA	NA	NA	NA	NA	NA	1.60944	-0.510826	1.60944	-0.223144	2.3979	-1.0116	2.89037	-0.405465	NA	NA	2.19722	0.105361	0.693147	-0.693147	NA	NA	NA	NA	2.19722	0
35	2008	41.2	1.79176	0	NA	NA	NA	NA	NA	NA	1.09861	0.980829	1.38629	-0.287682	1.38629	0.559616	2.48491	0.882389	NA	NA	2.30259	0.182322	0	1.09861	NA	NA	NA	NA	2.19722	-0.117783
35	2009	99.5	1.79176	0	NA	NA	NA	NA	NA	NA	2.07944	0.485508	1.09861	0	1.94591	0.133531	3.3673	-1.75786	NA	NA	2.48491	-0.875469	1.09861	-0.405465	NA	NA	NA	NA	2.07944	0.223144
35	2010	171.9	1.79176	0.154151	NA	NA	NA	NA	NA	NA	2.56495	-1.8718	1.09861	0	2.07944	0	1.60944	0	NA	NA	1.60944	0	0.693147	0.405465	NA	NA	NA	NA	2.30259	-0.223144
35	2011	153.7	1.94591	0	NA	NA	NA	NA	NA	NA	0.693147	0.693147	1.09861	0	2.07944	0.318454	1.60944	0.693147	NA	NA	1.60944	0	1.09861	0.510826	NA	NA	NA	NA	2.07944	-0.287682
35	2012	132.3	1.94591	0	NA	NA	NA	NA	NA	NA	1.38629	-0.693147	1.09861	0.287682	2.3979	-0.606136	2.30259	0	NA	NA	1.60944	0	1.60944	-1.60944	NA	NA	NA	NA	1.79176	-1.79176
35	2013	112.1	1.94591	-1.94591	NA	NA	NA	NA	NA	NA	0.693147	1.38629	1.38629	0.223144	1.79176	0.154151	2.30259	0.262364	NA	NA	1.60944	0.336472	0	1.38629	NA	NA	NA	NA	0	0
35	2014	22.1	0	1.79176	NA	NA	NA	NA	NA	NA	2.07944	-0.980829	1.60944	0.587787	1.94591	-0.559616	2.56495	0.268264	NA	NA	1.94591	-0.154151	1.38629	0	NA	NA	NA	NA	0	0.693147
35	2015	34	1.79176	0.154151	NA	NA	NA	NA	NA	NA	1.09861	0.287682	2.19722	-2.19722	1.38629	1.09861	2.83321	-0.887303	NA	NA	1.79176	0.510826	1.38629	-0.287682	NA	NA	NA	NA	0.693147	0.405465
35	2016	36.1	1.94591	-0.559616	NA	NA	NA	NA	NA	NA	1.38629	0.223144	0	0	2.48491	-0.287682	1.94591	1.18958	NA	NA	2.30259	0.0953102	1.09861	-0.405465	NA	NA	NA	NA	1.09861	0.510826
35	2017	87.3	1.38629	0	NA	NA	NA	NA	NA	NA	1.60944	-0.916291	0	0.693147	2.19722	-0.251314	3.13549	-0.93827	NA	NA	2.3979	-1.70475	0.693147	1.09861	NA	NA	NA	NA	1.60944	-0.916291
35	2018	48.6	1.38629	0.405465	NA	NA	NA	NA	NA	NA	0.693147	0.693147	0.693147	-0.693147	1.94591	0.693147	2.19722	-0.587787	NA	NA	0.693147	0.693147	1.79176	0	NA	NA	NA	NA	0.693147	0.916291
35	2019	28.5	1.79176	-1.79176	NA	NA	NA	NA	NA	NA	1.38629	0.81093	0	1.60944	2.63906	0	1.60944	1.52606	NA	NA	1.38629	0.405465	1.79176	0.287682	NA	NA	NA	NA	1.60944	0.182322
35	2020	7.1	0	0	NA	NA	NA	NA	NA	NA	2.19722	0	1.60944	0.470004	2.63906	-0.441833	3.13549	-0.570545	NA	NA	1.79176	-0.182322	2.07944	-0.287682	NA	NA	NA	NA	1.79176	-0.182322
35	2021	61.8	0	1.79176	NA	NA	NA	NA	NA	NA	2.19722	-0.587787	2.07944	-0.470004	2.19722	-0.117783	2.56495	-0.262364	NA	NA	1.60944	0.336472	1.79176	-0.693147	NA	NA	NA	NA	1.60944	0.470004
35	2022	15.6	1.79176	-1.09861	NA	NA	NA	NA	NA	NA	1.60944	0.182322	1.60944	-1.60944	2.07944	0.318454	2.30259	-0.105361	NA	NA	1.94591	0	1.09861	-0.405465	NA	NA	NA	NA	2.07944	-0.980829
36	1986	196.2	NA	NA	NA	NA	NA	NA	NA	NA	NA	NA	NA	NA	1.60944	-1.60944	2.19722	0.287682	NA	NA	NA	NA	NA	NA	NA	NA	NA	NA	NA	NA
36	1987	216.9	NA	NA	NA	NA	NA	NA	NA	NA	NA	NA	NA	NA	0	0.693147	2.48491	-0.405465	NA	NA	NA	NA	NA	NA	NA	NA	NA	NA	NA	NA
36	1988	25.4	NA	NA	NA	NA	NA	NA	NA	NA	NA	NA	NA	NA	0.693147	0	2.07944	0.117783	NA	NA	NA	NA	NA	NA	NA	NA	NA	NA	NA	NA
36	1989	20.1	NA	NA	NA	NA	NA	NA	NA	NA	NA	NA	NA	NA	0.693147	1.09861	2.19722	0.200671	NA	NA	NA	NA	NA	NA	NA	NA	NA	NA	NA	NA
36	1990	45.8	NA	NA	NA	NA	NA	NA	NA	NA	NA	NA	NA	NA	1.79176	0.287682	2.3979	0	NA	NA	NA	NA	NA	NA	NA	NA	NA	NA	NA	NA
36	1991	111.9	NA	NA	NA	NA	NA	NA	NA	NA	NA	NA	NA	NA	2.07944	-1.38629	2.3979	-0.200671	NA	NA	NA	NA	NA	NA	NA	NA	NA	NA	NA	NA
36	1992	71	NA	NA	NA	NA	NA	NA	NA	NA	NA	NA	NA	NA	0.693147	-0.693147	2.19722	-0.587787	NA	NA	NA	NA	NA	NA	NA	NA	NA	NA	NA	NA
36	1993	85.2	NA	NA	NA	NA	NA	NA	NA	NA	NA	NA	NA	NA	0	1.60944	1.60944	0.182322	NA	NA	NA	NA	NA	NA	NA	NA	NA	NA	NA	NA
36	1994	49.2	NA	NA	NA	NA	NA	NA	NA	NA	NA	NA	NA	NA	1.60944	-0.510826	1.79176	0	NA	NA	NA	NA	NA	NA	NA	NA	NA	NA	NA	NA
36	1995	51	NA	NA	NA	NA	NA	NA	NA	NA	NA	NA	NA	NA	1.09861	-1.09861	1.79176	0.154151	NA	NA	NA	NA	NA	NA	NA	NA	NA	NA	NA	NA
36	1996	210.8	NA	NA	NA	NA	NA	NA	NA	NA	NA	NA	NA	NA	0	0.693147	1.94591	-0.336472	NA	NA	NA	NA	NA	NA	NA	NA	NA	NA	NA	NA
36	1997	175.3	NA	NA	NA	NA	NA	NA	NA	NA	NA	NA	NA	NA	0.693147	0	1.60944	-0.510826	NA	NA	NA	NA	NA	NA	NA	NA	NA	NA	NA	NA
36	1998	52.8	NA	NA	NA	NA	NA	NA	NA	NA	NA	NA	NA	NA	0.693147	0.693147	1.09861	0.693147	NA	NA	NA	NA	NA	NA	NA	NA	NA	NA	NA	NA
36	1999	80	NA	NA	NA	NA	NA	NA	NA	NA	NA	NA	NA	NA	1.38629	0.223144	1.79176	0.287682	NA	NA	NA	NA	NA	NA	NA	NA	NA	NA	NA	NA
36	2000	44	NA	NA	NA	NA	NA	NA	NA	NA	NA	NA	NA	NA	1.60944	-0.916291	2.07944	0.117783	NA	NA	NA	NA	NA	NA	NA	NA	NA	NA	NA	NA
36	2001	52.8	NA	NA	NA	NA	NA	NA	NA	NA	NA	NA	NA	NA	0.693147	0	2.19722	-0.405465	NA	NA	NA	NA	NA	NA	NA	NA	NA	NA	NA	NA
36	2002	90.9	NA	NA	NA	NA	NA	NA	NA	NA	NA	NA	NA	NA	0.693147	0.405465	1.79176	0.693147	NA	NA	NA	NA	NA	NA	NA	NA	NA	NA	NA	NA
36	2003	157.4	NA	NA	NA	NA	NA	NA	NA	NA	NA	NA	NA	NA	1.09861	0.510826	2.48491	-1.38629	NA	NA	NA	NA	NA	NA	NA	NA	NA	NA	NA	NA
36	2004	63.4	NA	NA	NA	NA	NA	NA	NA	NA	NA	NA	NA	NA	1.60944	-0.510826	1.09861	0.980829	NA	NA	NA	NA	NA	NA	NA	NA	NA	NA	NA	NA
36	2005	82.6	NA	NA	NA	NA	NA	NA	NA	NA	NA	NA	NA	NA	1.09861	0.847298	2.07944	0	NA	NA	NA	NA	NA	NA	NA	NA	NA	NA	NA	NA
36	2006	129	NA	NA	NA	NA	NA	NA	NA	NA	NA	NA	NA	NA	1.94591	-0.559616	2.07944	0	NA	NA	NA	NA	NA	NA	NA	NA	NA	NA	NA	NA
36	2007	21.8	NA	NA	NA	NA	NA	NA	NA	NA	NA	NA	NA	NA	1.38629	0	2.07944	-0.133531	NA	NA	NA	NA	NA	NA	NA	NA	NA	NA	NA	NA
36	2008	41.2	NA	NA	NA	NA	NA	NA	NA	NA	NA	NA	NA	NA	1.38629	-0.287682	1.94591	-0.847298	NA	NA	NA	NA	NA	NA	NA	NA	NA	NA	NA	NA
36	2009	99.5	NA	NA	NA	NA	NA	NA	NA	NA	NA	NA	NA	NA	1.09861	0.287682	1.09861	0.510826	NA	NA	NA	NA	NA	NA	NA	NA	NA	NA	NA	NA
36	2010	171.9	NA	NA	NA	NA	NA	NA	NA	NA	NA	NA	NA	NA	1.38629	0	1.60944	-0.223144	NA	NA	NA	NA	NA	NA	NA	NA	NA	NA	NA	NA
36	2011	153.7	NA	NA	NA	NA	NA	NA	NA	NA	NA	NA	NA	NA	1.38629	-0.287682	1.38629	0	NA	NA	NA	NA	NA	NA	NA	NA	NA	NA	NA	NA
36	2012	132.3	NA	NA	NA	NA	NA	NA	NA	NA	NA	NA	NA	NA	1.09861	0.693147	1.38629	0.693147	NA	NA	NA	NA	NA	NA	NA	NA	NA	NA	NA	NA
36	2013	112.1	NA	NA	NA	NA	NA	NA	NA	NA	NA	NA	NA	NA	1.79176	-0.405465	2.07944	0.223144	NA	NA	NA	NA	NA	NA	NA	NA	NA	NA	NA	NA
36	2014	22.1	NA	NA	NA	NA	NA	NA	NA	NA	NA	NA	NA	NA	1.38629	0.223144	2.30259	-0.223144	NA	NA	NA	NA	NA	NA	NA	NA	NA	NA	NA	NA
36	2015	34	NA	NA	NA	NA	NA	NA	NA	NA	NA	NA	NA	NA	1.60944	0.182322	2.07944	-0.287682	NA	NA	NA	NA	NA	NA	NA	NA	NA	NA	NA	NA
36	2016	36.1	NA	NA	NA	NA	NA	NA	NA	NA	NA	NA	NA	NA	1.79176	0.154151	1.79176	0	NA	NA	NA	NA	NA	NA	NA	NA	NA	NA	NA	NA
36	2017	87.3	NA	NA	NA	NA	NA	NA	NA	NA	NA	NA	NA	NA	1.94591	0	1.79176	-0.182322	NA	NA	NA	NA	NA	NA	NA	NA	NA	NA	NA	NA
36	2018	48.6	NA	NA	NA	NA	NA	NA	NA	NA	NA	NA	NA	NA	1.94591	0.133531	1.60944	0.336472	NA	NA	NA	NA	NA	NA	NA	NA	NA	NA	NA	NA
36	2019	28.5	NA	NA	NA	NA	NA	NA	NA	NA	NA	NA	NA	NA	2.07944	-0.693147	1.94591	0.356675	NA	NA	NA	NA	NA	NA	NA	NA	NA	NA	NA	NA
36	2020	7.1	NA	NA	NA	NA	NA	NA	NA	NA	NA	NA	NA	NA	1.38629	0.223144	2.30259	0.405465	NA	NA	NA	NA	NA	NA	NA	NA	NA	NA	NA	NA
36	2021	61.8	NA	NA	NA	NA	NA	NA	NA	NA	NA	NA	NA	NA	1.60944	-0.223144	2.70805	-2.0149	NA	NA	NA	NA	NA	NA	NA	NA	NA	NA	NA	NA
36	2022	15.6	NA	NA	NA	NA	NA	NA	NA	NA	NA	NA	NA	NA	1.38629	0.405465	0.693147	1.09861	NA	NA	NA	NA	NA	NA	NA	NA	NA	NA	NA	NA

## Sheet: Data3
LakeID	Year	WinterType	SpeciesID	LogPn	Gr
1	1979	1	2	3.93183	-0.348
1	1985	1	2	3.3322	-0.197
1	1996	1	2	2.83321	-0.061
1	2003	1	2	2.70805	-0.143
1	2010	1	2	1.94591	-0.154
1	1990	2	2	3.04452	-0.742
1	1995	2	2	2.70805	0.125
1	2001	2	2	2.89037	-0.182
1	2016	2	2	2.3979	-1.299
1	2020	2	2	0.693147	1.386
1	1979	1	3	0.693147	0
1	1996	1	3	0	0.693
1	2003	1	3	0	0.693
1	1979	1	4	2.63906	-1.253
1	1985	1	4	2.48491	-0.693
1	1996	1	4	1.94591	0.134
1	2003	1	4	1.09861	-1.099
1	1990	2	4	1.79176	0
1	1995	2	4	2.30259	-0.357
1	2001	2	4	1.38629	0
1	2003	1	5	0.693147	0
1	2010	1	5	1.09861	0
1	2016	2	5	1.38629	0.223
1	2020	2	5	1.38629	-0.288
1	1979	1	6	3.13549	-0.091
1	1985	1	6	2.83321	-0.531
1	1996	1	6	2.63906	0.58
1	2003	1	6	2.56495	-0.167
1	2010	1	6	1.60944	-0.511
1	1990	2	6	2.30259	0.182
1	1995	2	6	2.94444	-0.305
1	2001	2	6	2.3979	0.167
1	2016	2	6	1.79176	0.154
1	2020	2	6	1.09861	0
1	1979	1	9	2.63906	0.357
1	1985	1	9	2.99573	-0.163
1	1996	1	9	3.04452	-0.272
1	2003	1	9	2.70805	0.236
1	2010	1	9	2.83321	-0.125
1	1990	2	9	2.77259	0.172
1	1995	2	9	2.89037	0.154
1	2001	2	9	3.17805	-0.405
1	2016	2	9	2.99573	0
1	2020	2	9	2.94444	0
1	1979	1	10	2.70805	0.336
1	1985	1	10	2.77259	-0.288
1	1996	1	10	3.09104	-0.693
1	2003	1	10	2.07944	0.405
1	2010	1	10	1.79176	0.916
1	1990	2	10	2.99573	-0.223
1	1995	2	10	2.19722	0.894
1	2001	2	10	2.56495	-0.08
1	2016	2	10	2.48491	-0.539
1	2020	2	10	2.30259	0.336
1	1979	1	11	2.19722	-0.118
1	1985	1	11	1.94591	-1.253
1	1996	1	11	1.38629	-0.288
1	2010	1	11	0.693147	-0.693
1	1990	2	11	1.79176	0
1	1995	2	11	1.09861	0.288
1	2001	2	11	0.693147	0.916
1	1979	1	12	2.70805	-0.405
1	1985	1	12	1.60944	0.693
1	1996	1	12	0.693147	0.916
1	1990	2	12	1.09861	0
1	1995	2	12	0	0.693
1	2001	2	12	0	1.609
1	2016	2	12	1.09861	-0.405
1	2020	2	12	0	1.099
1	1979	1	13	2.19722	0
1	1985	1	13	2.30259	0
1	1996	1	13	2.3979	0.241
1	2003	1	13	2.30259	0.336
1	2010	1	13	2.19722	0.511
1	1990	2	13	2.3979	-0.201
1	1995	2	13	2.19722	0.201
1	2001	2	13	2.70805	-0.629
1	2016	2	13	2.48491	0
1	2020	2	13	1.60944	0.875
1	1979	1	15	3.2581	0.074
1	1985	1	15	3.58352	-0.251
1	1996	1	15	0.693147	0.405
1	2010	1	15	0.693147	0
1	1990	2	15	1.79176	0.847
1	1995	2	15	1.38629	-0.693
1	2001	2	15	0	1.099
1	2016	2	15	0.693147	0
1	2020	2	15	0	1.099
1	1979	1	16	2.89037	0.054
1	1985	1	16	3.04452	-0.272
1	1996	1	16	2.70805	0.182
1	2003	1	16	1.79176	0.154
1	2010	1	16	1.60944	-0.511
1	1990	2	16	2.63906	0.496
1	1995	2	16	2.77259	-0.065
1	2001	2	16	2.19722	-0.118
1	2016	2	16	0	0.693
1	2020	2	16	1.09861	0
1	1979	1	17	4.33073	-1.152
1	1985	1	17	3.82864	-0.833
1	1996	1	17	3.61092	-0.244
1	2003	1	17	2.89037	-0.325
1	2010	1	17	2.48491	-0.087
1	1990	2	17	3.4012	0.288
1	1995	2	17	3.63759	-0.027
1	2001	2	17	3.2581	0.038
1	2016	2	17	1.79176	-0.405
2	1996	1	2	0.693147	-0.693
2	1995	2	2	0	0.693
2	2001	2	4	0.693147	0
2	1996	1	5	0.693147	0
2	2003	1	5	0.693147	0
2	2010	1	5	0.693147	0
2	1995	2	5	0	0.693
2	2001	2	5	0.693147	0
2	2016	2	5	0.693147	0
2	2020	2	5	0.693147	0
2	1996	1	6	0.693147	0.405
2	2003	1	6	1.09861	0.847
2	2010	1	6	0.693147	0.405
2	1995	2	6	1.09861	-0.405
2	2001	2	6	1.60944	-1.609
2	1996	1	9	1.94591	-0.336
2	2003	1	9	2.30259	-1.609
2	2010	1	9	1.38629	0
2	1990	2	9	1.94591	-0.154
2	1995	2	9	1.79176	0.154
2	2001	2	9	2.07944	-0.134
2	2016	2	9	1.09861	0.511
2	2020	2	9	1.09861	0
2	1996	1	10	1.38629	0.811
2	2003	1	10	1.38629	-0.288
2	2010	1	10	0.693147	0
2	1990	2	10	1.79176	0.606
2	1995	2	10	1.79176	-0.405
2	2001	2	10	1.38629	0
2	2016	2	10	1.38629	0.405
2	2020	2	10	1.38629	0.223
2	1996	1	11	0	0.693
2	1995	2	12	1.38629	-1.386
2	2001	2	12	1.09861	-1.099
2	2020	2	12	0.693147	0.405
2	1996	1	13	1.94591	-0.154
2	2003	1	13	2.07944	0
2	2010	1	13	2.30259	0
2	1990	2	13	1.60944	0.182
2	1995	2	13	0.693147	1.253
2	2001	2	13	2.48491	-0.693
2	2016	2	13	2.07944	-0.288
2	2020	2	13	1.38629	0.56
2	1996	1	15	1.60944	-1.609
2	2003	1	15	1.60944	-0.511
2	2010	1	15	1.60944	-0.511
2	1990	2	15	2.07944	-0.981
2	1995	2	15	2.19722	-0.588
2	2001	2	15	2.07944	0.118
2	2016	2	15	0	1.099
2	2020	2	15	0	1.099
2	1996	1	16	1.09861	0
2	2003	1	16	0	1.099
2	1990	2	16	1.60944	-0.916
2	1995	2	16	0.693147	0.405
2	2001	2	16	0.693147	0.405
2	1996	1	17	1.09861	-1.099
2	1995	2	17	0	1.099
3	2001	2	4	0.693147	0
3	2016	2	4	0.693147	0
3	1996	1	6	1.09861	0
3	2003	1	6	1.09861	-0.405
3	2010	1	6	0.693147	0
3	1990	2	6	1.09861	-1.099
3	1995	2	6	0.693147	0.405
3	2001	2	6	0	1.099
3	2016	2	6	0.693147	0
3	2020	2	6	1.60944	-0.916
3	1996	1	9	1.60944	-0.511
3	2003	1	9	1.79176	0.288
3	2010	1	9	1.79176	-0.693
3	1990	2	9	1.38629	0.223
3	1995	2	9	1.94591	-0.336
3	2001	2	9	1.09861	-0.405
3	2016	2	9	0	0.693
3	2020	2	9	0.693147	0.405
3	1996	1	10	0	1.099
3	2003	1	10	1.38629	0
3	2010	1	10	1.38629	0
3	1990	2	10	1.09861	0.511
3	2001	2	10	0	0.693
3	2016	2	10	0.693147	0.405
3	2020	2	10	1.38629	0
3	1996	1	13	2.07944	-0.134
3	2003	1	13	2.07944	-0.693
3	2010	1	13	1.79176	0
3	1990	2	13	2.07944	-0.134
3	1995	2	13	1.94591	0.134
3	2001	2	13	1.60944	0.588
3	2016	2	13	1.60944	0
3	2020	2	13	1.09861	0.288
3	2016	2	15	0.693147	0
3	2020	2	15	0.693147	-0.693
3	1996	1	17	1.09861	-1.099
3	1995	2	17	0	1.099
4	1985	1	2	2.99573	-0.916
4	1990	2	2	2.83321	-0.268
4	1985	1	3	1.38629	-0.288
4	1990	2	3	1.79176	-0.182
4	1985	1	4	2.99573	-0.916
4	1990	2	4	2.30259	0.095
4	1990	2	5	0	0.693
4	1985	1	6	2.70805	-0.405
4	1990	2	6	2.30259	-0.511
4	1985	1	8	0	0.693
4	1985	1	9	2.70805	-1.099
4	1990	2	9	1.60944	0.182
4	1985	1	10	2.56495	1.327
4	1990	2	10	3.04452	-0.742
4	1985	1	11	2.70805	-1.609
4	1990	2	11	2.07944	0.486
4	1985	1	12	1.09861	1.099
4	1990	2	12	1.79176	-1.792
4	1985	1	13	1.94591	1.05
4	1990	2	13	2.48491	-0.693
4	1985	1	15	1.79176	0
4	1990	2	15	0.693147	0.916
4	1985	1	16	3.13549	-0.091
4	1990	2	16	3.21888	0.495
4	1985	1	17	3.80666	-0.629
4	1990	2	17	3.17805	0.256
5	1995	2	4	0.405465	-0.405
5	2010	1	5	0.405465	0.288
5	2016	2	5	0.405465	-0.405
5	2020	2	5	0.405465	-0.405
5	1996	1	6	0.405465	0.288
5	2003	1	6	0	0.405
5	2010	1	6	0.405465	0.288
5	1995	2	6	1.09861	-0.693
5	2001	2	6	0.693147	-0.693
5	2016	2	6	0.405465	-0.405
5	2020	2	6	0.693147	-0.693
5	1996	1	9	1.38629	-1.386
5	2003	1	9	0.405465	0.288
5	2010	1	9	1.09861	0.154
5	1995	2	9	0	1.386
5	2001	2	9	0	0.405
5	2016	2	9	1.25276	-1.253
5	2020	2	9	0.916291	-0.916
5	1996	1	10	1.38629	-0.288
5	2010	1	10	0	0.693
5	1995	2	10	1.79176	-0.405
5	2001	2	10	1.09861	-1.099
5	2016	2	10	1.60944	-0.223
5	2020	2	10	1.50408	-1.099
5	2010	1	12	0	0.405
5	1995	2	12	0.693147	-0.693
5	1996	1	13	1.25276	-0.336
5	2003	1	13	0	0.693
5	2010	1	13	0.693147	0
5	1995	2	13	0.693147	0.56
5	2001	2	13	0.693147	-0.288
5	2016	2	13	0.693147	0
5	2020	2	13	0.405465	0.288
5	1996	1	14	0.405465	-0.405
5	1995	2	14	0	0.405
5	2020	2	14	0	0.693
6	2010	1	1	0.405465	-0.405
6	2016	2	1	0	0.405
6	2003	1	2	0.405465	-0.405
6	2001	2	2	0.405465	-0.405
6	2003	1	3	0	0.405
6	2016	2	3	0.405465	-0.405
6	2001	2	4	0.405465	-0.405
6	2016	2	4	0.405465	-0.405
6	1996	1	5	0.405465	0
6	2003	1	5	0.405465	0
6	2010	1	5	0.405465	0.288
6	1995	2	5	0	0.405
6	2001	2	5	0.405465	0.288
6	2016	2	5	0.405465	0
6	2020	2	5	0.693147	0
6	1996	1	6	2.44235	-1.19
6	2003	1	6	0	0.405
6	2010	1	6	0.405465	0.288
6	1995	2	6	2.07944	0.363
6	2001	2	6	1.79176	-1.792
6	2016	2	6	1.09861	-0.405
6	2020	2	6	0	1.253
6	1996	1	8	0.405465	-0.405
6	1995	2	8	0	0.405
6	1996	1	9	1.60944	-0.223
6	2003	1	9	1.79176	-1.386
6	2010	1	9	0.916291	0
6	1995	2	9	0.405465	1.204
6	2001	2	9	1.94591	-0.693
6	2016	2	9	0.693147	0.405
6	2020	2	9	1.09861	0
6	1996	1	10	1.25276	0.357
6	2003	1	10	1.25276	-1.253
6	2010	1	10	1.50408	-0.811
6	1995	2	10	2.0149	-0.762
6	2001	2	10	2.74084	-1.642
6	2016	2	10	1.25276	0.134
6	2020	2	10	0.693147	-0.693
6	1996	1	11	0.405465	-0.405
6	2003	1	11	0.405465	-0.405
6	2010	1	11	0.405465	-0.405
6	1995	2	11	0.405465	0
6	2001	2	11	1.09861	-1.099
6	1996	1	12	0.693147	0
6	2003	1	12	0.405465	-0.405
6	2010	1	12	0	0.693
6	1995	2	12	0	0.693
6	2001	2	12	1.25276	-1.253
6	2016	2	12	0	1.253
6	1996	1	13	1.70475	0.492
6	2003	1	13	2.3979	-0.693
6	2010	1	13	1.25276	0.134
6	1995	2	13	2.25129	-0.547
6	2001	2	13	2.52573	-0.223
6	2016	2	13	1.50408	0.105
6	2020	2	13	1.50408	0.201
6	1996	1	14	1.60944	-0.693
6	2003	1	14	0.916291	-0.511
6	2010	1	14	0.405465	0.511
6	1995	2	14	1.09861	0.511
6	2001	2	14	0.405465	-0.405
6	2020	2	14	0.693147	0.223
6	1996	1	15	1.79176	-0.539
6	2003	1	15	0	1.253
6	1995	2	15	0.405465	1.386
6	2001	2	15	0.916291	-0.916
6	1996	1	16	0.693147	-0.693
6	1995	2	16	0	0.693
6	2001	2	16	0.405465	-0.405
6	1996	1	17	0.693147	-0.693
6	2010	1	17	0.693147	-0.693
6	1995	2	17	0	0.693
7	2010	1	3	0.405465	0.288
7	1996	1	4	0.405465	-0.405
7	2003	1	4	0	0.693
7	2010	1	4	0.405465	0
7	1995	2	4	0	0.405
7	2010	1	5	0	0.405
7	2001	2	5	0	0.405
7	2016	2	5	0	0.693
7	2020	2	5	0	0.405
7	1996	1	6	0.916291	-0.511
7	2010	1	6	0.405465	-0.405
7	1995	2	6	0.693147	0.223
7	2016	2	6	0.405465	-0.405
7	2020	2	6	0	0.405
7	2016	2	8	0.405465	-0.405
7	1996	1	9	0.405465	-0.405
7	2003	1	9	0.405465	0.693
7	2010	1	9	1.38629	-0.693
7	1995	2	9	0.916291	-0.511
7	2001	2	9	0	0.405
7	2016	2	9	0.405465	0.288
7	2020	2	9	0	0.405
7	1996	1	10	0.693147	0
7	2003	1	10	0	0.693
7	2010	1	10	0.405465	0.288
7	1995	2	10	0.693147	0
7	2001	2	10	0.405465	0
7	2016	2	10	0.693147	-0.693
7	2020	2	10	0.693147	-0.693
7	1996	1	13	0.916291	-0.511
7	2003	1	13	0.916291	-0.223
7	2010	1	13	1.8718	-0.08
7	1995	2	13	1.09861	-0.182
7	2001	2	13	0.693147	0.56
7	2016	2	13	0	0.405
7	2020	2	13	0.693147	-0.288
7	1996	1	14	1.09861	-0.693
7	1995	2	14	0.693147	0.405
7	2001	2	14	0.405465	-0.405
7	2016	2	14	0.405465	-0.405
7	1996	1	15	0.405465	-0.405
7	2010	1	15	0.405465	0.288
7	1995	2	15	0	0.405
7	2020	2	15	0	0.405
8	2016	2	1	0.405465	-0.405
8	1996	1	3	0.405465	-0.405
8	2003	1	3	0.405465	-0.405
8	2010	1	3	0	0.405
8	1995	2	3	0	0.405
8	2016	2	3	0.405465	-0.405
8	1996	1	4	0.693147	-0.693
8	1995	2	4	0.693147	0
8	2001	2	4	0.693147	-0.693
8	2003	1	5	0.693147	-0.288
8	2010	1	5	0.405465	0
8	2001	2	5	0.405465	0.288
8	2016	2	5	0.405465	0.288
8	2020	2	5	0.405465	0.288
8	1996	1	6	1.09861	0
8	2003	1	6	1.09861	-0.182
8	2010	1	6	0.693147	0.405
8	1995	2	6	0.405465	0.693
8	2001	2	6	0.693147	0.223
8	2016	2	6	0.916291	-0.223
8	2020	2	6	0.405465	0.288
8	1996	1	9	1.79176	-0.693
8	2003	1	9	2.07944	-0.47
8	2010	1	9	2.0149	-0.916
8	1995	2	9	1.09861	0.693
8	2001	2	9	1.38629	-0.288
8	2016	2	9	1.25276	-0.336
8	2020	2	9	1.25276	-0.336
8	1996	1	10	1.25276	-0.336
8	2003	1	10	0.405465	0.981
8	2010	1	10	0	1.099
8	1995	2	10	0	1.253
8	2001	2	10	1.09861	-0.182
8	2016	2	10	0.405465	0.288
8	2020	2	10	0.693147	0.223
8	2003	1	12	0.693147	-0.693
8	1996	1	13	2.30259	-0.288
8	2003	1	13	2.14007	-0.194
8	2010	1	13	1.38629	0.118
8	1995	2	13	1.50408	0.799
8	2001	2	13	2.07944	-0.208
8	2016	2	13	1.50408	-0.588
8	2020	2	13	1.25276	-0.847
8	1996	1	14	0	0.693
8	2003	1	14	0.405465	0
8	2010	1	14	0	1.099
8	1995	2	14	0.916291	-0.916
8	2001	2	14	0.405465	0.511
8	2016	2	14	2.44235	-0.738
8	2020	2	14	0	0.693
8	1996	1	15	2.30259	-0.693
8	2003	1	15	0.916291	0.182
8	2010	1	15	0	0.405
8	1995	2	15	2.14007	0.163
8	2001	2	15	2.14007	-2.14
9	1996	1	4	0.693147	0
9	2003	1	4	1.09861	-0.182
9	2010	1	4	1.38629	-0.288
9	1995	2	4	0.693147	0
9	2001	2	4	1.25276	0.357
9	2016	2	4	1.09861	-0.405
9	2020	2	4	1.25276	0
9	2010	1	5	0.405465	0
9	2016	2	5	0	0.405
9	2016	2	6	0	0.405
9	2003	1	9	0	0.405
9	2010	1	9	0.916291	-0.511
9	2001	2	9	0.405465	0
9	2016	2	9	0.693147	-0.693
9	2020	2	9	0	0.405
9	1996	1	10	0.693147	0
9	2003	1	10	0	0.916
9	1995	2	10	0.405465	0.288
9	2001	2	10	0.693147	-0.693
9	2016	2	10	0	0.405
9	1996	1	13	0.405465	0.288
9	2003	1	13	1.70475	-0.201
9	2010	1	13	1.25276	0.134
9	1995	2	13	0.693147	-0.288
9	2001	2	13	1.09861	0.288
9	2016	2	13	1.25276	-0.154
9	2020	2	13	1.09861	0
9	1996	1	14	0	0.405
9	1995	2	14	0.405465	-0.405
9	1995	2	15	0.405465	-0.405
10	1996	1	4	1.25276	-0.56
10	2003	1	4	0.916291	0.182
10	2010	1	4	1.25276	-0.56
10	1995	2	4	1.09861	0.154
10	2001	2	4	1.09861	-0.182
10	2016	2	4	0.405465	0.693
10	2020	2	4	0.916291	-0.223
10	2010	1	5	0.405465	-0.405
10	2016	2	5	0.693147	-0.693
10	2020	2	5	0.405465	-0.405
10	1996	1	6	0.693147	-0.693
10	2003	1	6	0.916291	-0.916
10	2010	1	6	0.693147	0
10	1995	2	6	0.405465	0.288
10	2016	2	6	1.09861	-0.182
10	1996	1	9	1.09861	-1.099
10	2003	1	9	0.916291	-0.511
10	2010	1	9	0.405465	0
10	1995	2	9	0.693147	0.405
10	2001	2	9	0.405465	0
10	2016	2	9	0.693147	-0.288
10	2020	2	9	0.916291	-0.511
10	1996	1	10	0.405465	-0.405
10	2003	1	10	0.693147	-0.288
10	1995	2	10	0.405465	0
10	2001	2	10	0.693147	-0.693
10	2016	2	10	0	0.693
10	2020	2	10	0	0.405
10	1996	1	13	0	1.099
10	2003	1	13	1.09861	0.154
10	2010	1	13	0.693147	0
10	1995	2	13	1.79176	-1.792
10	2001	2	13	0.693147	0.56
10	2016	2	13	0	0.405
10	2020	2	13	0.693147	-0.693
10	2010	1	14	0.405465	-0.405
10	2001	2	14	0.916291	-0.916
10	2016	2	14	0.405465	-0.405
10	2020	2	14	0	0.916
10	1995	2	15	0.405465	-0.405
10	2016	2	15	0	0.405
10	2003	1	17	0	0.405
11	1996	1	4	0.916291	0.47
11	2003	1	4	0.693147	0.223
11	2010	1	4	0.916291	0
11	1995	2	4	0.916291	0
11	2001	2	4	0.693147	0
11	2016	2	4	0.693147	-0.288
11	2020	2	4	1.09861	0.154
11	2016	2	5	0.693147	-0.693
11	2020	2	5	0.405465	0
11	2003	1	6	0.916291	-0.916
11	2020	2	6	0.405465	0
11	1996	1	9	0	0.916
11	2003	1	9	1.09861	-1.099
11	2010	1	9	0	0.405
11	2001	2	9	0	0.405
11	2016	2	9	0.405465	-0.405
11	1996	1	10	0.916291	-0.916
11	2003	1	10	0	0.405
11	2010	1	10	0	0.405
11	1995	2	10	0	0.916
11	2001	2	10	0	0.405
11	2016	2	10	0.405465	0
11	1996	1	13	1.25276	0.134
11	2003	1	13	1.09861	-0.405
11	2010	1	13	0	0.693
11	1995	2	13	0.916291	0.336
11	2001	2	13	0.693147	-0.288
11	2016	2	13	0.916291	0
11	2020	2	13	0.693147	0
11	2003	1	14	0.916291	-0.511
11	2010	1	14	0.405465	-0.405
11	2016	2	14	0	0.405
11	2020	2	14	0.405465	0.288
11	1996	1	15	1.50408	-1.504
11	1995	2	15	0	1.504
12	1979	1	1	0	0.693
12	1979	1	2	3.09104	-0.318
12	1979	1	3	1.09861	0
12	1979	1	6	0.693147	1.386
12	1979	1	8	0	0.693
12	1979	1	9	2.94444	-0.379
12	1979	1	10	1.60944	0.588
12	1979	1	13	2.30259	0.642
12	1979	1	15	1.79176	0
12	1979	1	16	1.09861	0.693
12	1979	1	17	2.56495	-0.486
13	1985	1	2	1.60944	0.182
13	1985	1	3	1.09861	0
13	1985	1	4	1.38629	0.223
13	1985	1	5	0.693147	0
13	1985	1	6	2.77259	0.061
13	1985	1	8	2.48491	0.08
13	1985	1	9	2.07944	0.223
13	1985	1	10	3.2581	-0.039
13	1985	1	11	1.38629	0.405
13	1985	1	12	1.94591	0.134
13	1985	1	13	1.94591	-0.154
13	1985	1	15	3.73767	0.091
13	1985	1	16	1.94591	0
13	1985	1	17	0.693147	0.405
14	2003	1	2	1.38629	-0.288
14	2001	2	2	1.79176	-0.405
14	2003	1	3	0.693147	0
14	2001	2	3	0.693147	0
14	2003	1	4	1.09861	0
14	2001	2	4	1.38629	-0.693
14	2003	1	5	0.693147	0
14	2010	1	5	0.693147	0
14	2001	2	5	0.693147	0
14	2003	1	6	0.693147	0.693
14	2010	1	6	0	1.099
14	2001	2	6	1.94591	-1.253
14	2003	1	9	2.07944	-0.47
14	2010	1	9	1.79176	0.606
14	2001	2	9	1.79176	-0.405
14	2003	1	10	2.3979	-0.095
14	2010	1	10	2.3979	0.375
14	2001	2	10	2.19722	0
14	2001	2	11	0	0.693
14	2001	2	12	0	0.693
14	2003	1	13	2.19722	0.105
14	2010	1	13	2.30259	-0.105
14	2001	2	13	2.63906	-0.56
14	2003	1	14	0.693147	0
14	2010	1	14	0.693147	0
14	2001	2	14	0	1.099
14	2001	2	15	0.693147	-0.693
14	2003	1	16	1.79176	-1.792
14	2001	2	16	1.60944	-1.609
14	2003	1	17	1.79176	0
14	2010	1	17	0.693147	-0.693
14	2001	2	17	2.19722	-1.099
15	2003	1	4	0.693147	0.693
15	2001	2	4	0.693147	0
15	2003	1	5	0.693147	0
15	2001	2	5	0	0.693
15	2003	1	6	0.693147	0
15	2001	2	6	0.693147	-0.693
15	2003	1	9	1.09861	0.288
15	2001	2	10	1.09861	-1.099
15	2003	1	13	1.94591	0.251
15	2001	2	13	1.60944	0.182
15	2001	2	15	0.693147	-0.693
15	2003	1	16	0	0.693
15	2001	2	16	0.693147	-0.693
15	2001	2	17	0	0.693
16	2010	1	1	0	0.693
16	2001	2	2	0.693147	-0.693
16	2001	2	3	0.693147	-0.693
16	2003	1	5	0.693147	0
16	2010	1	5	0.693147	0
16	2001	2	5	0.693147	0
16	2010	1	6	1.09861	-1.099
16	2001	2	6	0	0.693
19	2003	1	9	1.09861	0
16	2010	1	9	2.3979	0
16	2001	2	9	0.693147	1.253
16	2003	1	10	0.693147	1.099
16	2010	1	10	1.38629	0.916
16	2001	2	10	1.79176	-0.693
16	2001	2	11	1.09861	-1.099
16	2003	1	13	2.19722	0.288
16	2010	1	13	2.70805	-0.143
16	2001	2	13	2.30259	-0.357
16	2010	1	14	0.693147	-0.693
16	2001	2	14	0.693147	0
16	2003	1	15	0	0.693
16	2001	2	15	0	0.693
17	2010	1	5	0.693147	-0.693
17	2001	2	5	0.693147	-0.693
17	2003	1	9	0.693147	-0.693
17	2001	2	9	1.60944	-1.609
17	2003	1	10	0.693147	0
17	2001	2	10	0.693147	-0.693
17	2003	1	13	0.693147	0
17	2010	1	13	0	1.099
17	2001	2	13	0.693147	0
18	2003	1	1	0.693147	-0.693
18	2003	1	5	0.693147	0
18	2003	1	6	0.693147	-0.693
18	2003	1	9	2.07944	-0.47
18	2003	1	10	0.693147	0.693
18	2003	1	13	0	1.099
18	2003	1	16	0	1.946
19	2003	1	3	1.09861	-0.405
19	2010	1	3	0	0.693
19	2001	2	3	1.09861	0
19	2003	1	5	0.693147	-0.693
19	2010	1	5	0.693147	0
19	2003	1	6	1.09861	0
19	2010	1	6	1.09861	0.288
19	2001	2	6	0.693147	0.405
19	2003	1	9	0.693147	0.405
19	2010	1	9	1.38629	-0.288
19	2001	2	9	1.09861	-0.405
19	2003	1	10	1.09861	0
19	2010	1	10	0	1.099
19	2003	1	12	0	0.693
19	2003	1	13	2.07944	0.118
19	2010	1	13	2.07944	0.118
19	2001	2	13	1.79176	0
19	2003	1	16	1.79176	0
19	2010	1	16	0.693147	0
19	2001	2	16	1.60944	0
20	2010	1	3	1.09861	-0.405
20	2001	2	3	0.693147	0
20	2010	1	5	0.693147	0
20	2001	2	5	0.693147	0
20	2010	1	6	0.693147	0
20	2001	2	6	1.60944	-0.916
20	2010	1	9	1.94591	0
20	2001	2	9	1.94591	-0.154
20	2010	1	10	1.09861	-0.405
20	2001	2	10	0	1.099
20	2010	1	13	2.77259	0.223
20	2001	2	13	2.3979	0.241
20	2010	1	15	1.09861	0
20	2001	2	15	2.19722	-0.811
20	2010	1	16	1.38629	-0.288
20	2001	2	16	0.693147	0
20	2010	1	17	1.79176	-0.693
20	2001	2	17	0.693147	-0.693
21	1996	1	2	1.79176	-1.098
21	2003	1	2	1.60944	-0.511
21	1990	2	2	1.79176	0
21	1995	2	2	1.79176	0
21	2001	2	2	1.38629	0.405
21	1996	1	4	0	0.693
21	1990	2	4	1.09861	-0.405
21	1996	1	5	0	0.693
21	2003	1	5	0.693147	0
21	1995	2	5	0.693147	-0.693
21	2001	2	5	0.693147	0
21	1996	1	6	1.60944	0
21	2003	1	6	1.38629	0
21	1990	2	6	1.38629	0
21	1995	2	6	1.38629	0.223
21	2001	2	6	1.38629	0
21	1996	1	8	1.38629	-0.693
21	2003	1	8	0	1.099
21	1990	2	8	0.693147	0.405
21	1995	2	8	1.09861	0.288
21	2001	2	8	0.693147	-0.693
21	1996	1	9	1.38629	-1.386
21	2003	1	9	1.09861	0
21	1990	2	9	0.693147	0.693
21	1995	2	9	0.693147	0.693
21	2001	2	9	0.693147	0.693
21	1996	1	10	1.60944	0.182
21	2003	1	10	1.60944	0
21	1990	2	10	1.09861	0.511
21	1995	2	10	1.60944	0
21	2001	2	10	2.07944	-0.47
21	1996	1	11	0.693147	-0.693
21	2003	1	11	1.60944	-0.916
21	1990	2	11	1.38629	0
21	1995	2	11	0.693147	0
21	2001	2	11	1.09861	0
21	1996	1	12	1.09861	0.288
21	2003	1	12	1.38629	0
21	1990	2	12	1.09861	-0.405
21	1995	2	12	1.60944	-0.511
21	2001	2	12	1.09861	0.288
21	1996	1	13	0.693147	0
21	2003	1	13	1.60944	-0.511
21	1990	2	13	0	0.693
21	1995	2	13	0.693147	0
21	2001	2	13	0.693147	0.405
21	1996	1	15	1.09861	0.511
21	2003	1	15	1.38629	-0.288
21	1990	2	15	1.79176	0.288
21	1995	2	15	1.38629	-0.288
21	2001	2	15	1.09861	-0.405
21	1996	1	16	1.38629	-1.386
21	1990	2	16	1.38629	0
21	1995	2	16	0.693147	0.693
21	2001	2	16	0	0.693
21	1996	1	17	1.60944	-1.609
21	1990	2	17	1.38629	0.223
21	1995	2	17	1.60944	0
22	1996	1	2	1.09861	-0.405
22	2003	1	2	0.693147	-0.693
22	1995	2	2	1.09861	0
22	2001	2	2	0.693147	0
22	1996	1	4	0.693147	-0.693
22	2003	1	4	1.09861	0.288
22	1995	2	4	1.09861	0
22	2001	2	4	1.09861	0
22	1996	1	5	1.09861	0.288
22	2003	1	5	1.38629	0.405
22	1990	2	5	0.693147	0
22	1995	2	5	1.09861	0
22	2001	2	5	1.60944	0
22	1996	1	6	1.79176	0.773
22	2003	1	6	2.83321	-0.435
22	1990	2	6	2.94444	0.101
22	1995	2	6	2.77259	-0.981
22	2001	2	6	2.3979	0.31
22	1996	1	8	1.94591	0
22	2003	1	8	1.38629	0.223
22	1990	2	8	1.79176	-0.182
22	1995	2	8	1.38629	0.56
22	2001	2	8	1.38629	-0.288
22	1996	1	9	2.30259	-0.511
22	2003	1	9	1.79176	-0.182
22	1990	2	9	2.3979	-0.319
22	1995	2	9	1.60944	0.693
22	2001	2	9	2.07944	-0.134
22	1996	1	10	2.19722	0.201
22	2003	1	10	2.30259	0.095
22	1990	2	10	2.83321	0.057
22	1995	2	10	2.3979	-0.201
22	2001	2	10	2.30259	0.336
22	1996	1	11	1.09861	0
22	2003	1	11	1.38629	-0.693
22	1990	2	11	1.38629	0
22	1995	2	11	1.38629	-0.288
22	2001	2	11	1.09861	-0.405
22	1996	1	12	1.38629	-0.288
22	2003	1	12	0.693147	0.693
22	1990	2	12	1.38629	0.405
22	1995	2	12	1.38629	0
22	2001	2	12	0	1.099
22	1996	1	13	2.70805	0
22	2003	1	13	2.63906	0.134
22	1990	2	13	2.56495	-0.167
22	1995	2	13	2.3979	0.31
22	2001	2	13	2.70805	-0.223
22	1996	1	15	0.693147	0
22	2003	1	15	1.60944	-0.223
22	1990	2	15	1.38629	0.405
22	1995	2	15	1.09861	-0.405
22	2001	2	15	1.09861	0.693
22	1996	1	16	1.09861	-1.099
22	2003	1	16	0	0.693
22	1990	2	16	1.38629	-0.288
22	1995	2	16	0	1.099
22	1996	1	17	0	1.099
23	1985	1	2	0.693147	0
23	1996	1	2	0.693147	-0.693
23	1990	2	2	0.693147	0
23	1995	2	2	0.693147	0
23	1985	1	4	0	0.693
23	1996	1	4	0.693147	-0.693
23	2003	1	4	1.09861	-0.405
23	1990	2	4	0.693147	-0.693
23	1995	2	4	0.693147	0
23	2001	2	4	1.09861	0.288
23	1996	1	5	0.693147	0
23	2003	1	5	0.693147	0
23	1990	2	5	0	0.693
23	1995	2	5	0.693147	0
23	2001	2	5	0.693147	0
23	1985	1	6	1.38629	0.223
23	1996	1	6	1.09861	0.288
23	2003	1	6	1.38629	-0.693
23	1990	2	6	0.693147	0.916
23	1995	2	6	1.09861	0
23	2001	2	6	1.09861	0
23	1985	1	8	1.09861	-1.099
23	1996	1	8	0.693147	-0.693
23	1990	2	8	0.693147	0.405
23	1995	2	8	0.693147	0
23	1985	1	9	1.60944	-0.916
23	2003	1	9	0.693147	0
23	1990	2	9	0.693147	0
23	2001	2	9	1.09861	-0.405
23	1985	1	10	1.38629	0
23	1996	1	10	1.38629	-0.288
23	2003	1	10	1.38629	0
23	1990	2	10	1.60944	0
23	1995	2	10	1.09861	0.288
23	2001	2	10	2.07944	-0.693
23	1985	1	11	0.693147	0
23	1996	1	11	0.693147	0.405
23	2003	1	11	0.693147	-0.693
23	1990	2	11	1.09861	-0.405
23	1995	2	11	0.693147	0
23	1985	1	12	0.693147	0
23	1996	1	12	0	0.693
23	2003	1	12	0	0.693
23	1990	2	12	0.693147	0
23	2001	2	12	0.693147	0
23	1985	1	13	0.693147	0.693
23	1996	1	13	0.693147	0.693
23	2003	1	13	1.94591	0.134
23	1990	2	13	0.693147	-0.693
23	1995	2	13	1.09861	-0.405
23	2001	2	13	1.79176	-0.182
23	1985	1	15	1.09861	0.288
23	1996	1	15	1.09861	-0.405
23	1990	2	15	0.693147	0.405
23	1995	2	15	0	1.099
23	2001	2	15	1.38629	-1.386
23	1985	1	16	1.09861	0
23	1996	1	16	0.693147	-0.693
23	2003	1	16	0.693147	-0.693
23	1990	2	16	1.09861	-0.405
23	1995	2	16	0	0.693
23	2001	2	16	0.693147	0.405
23	1985	1	17	0.693147	-0.693
24	1996	1	2	0.693147	-0.693
24	2003	1	2	1.60944	-0.511
24	1990	2	2	1.38629	0.405
24	1995	2	2	0	0.693
24	2001	2	2	1.38629	-0.288
24	1996	1	6	1.38629	-0.693
24	2003	1	6	1.38629	-0.288
24	1990	2	6	1.38629	0.693
24	1995	2	6	1.38629	0
24	2001	2	6	1.09861	0
24	1996	1	8	0.693147	-0.693
24	2003	1	8	0	0.693
24	1990	2	8	0.693147	-0.693
24	1995	2	8	0	0.693
24	1996	1	9	1.38629	0
24	2003	1	9	1.60944	-0.223
24	1990	2	9	1.38629	-0.693
24	1995	2	9	1.60944	-0.223
24	2001	2	9	1.94591	-0.154
24	1996	1	10	1.79176	0
24	2003	1	10	1.09861	0.693
24	1990	2	10	1.60944	-0.847
24	1995	2	10	1.09861	0.693
24	2001	2	10	1.79176	-0.182
24	1996	1	11	0	0.693
24	2003	1	11	1.38629	-1.386
24	1990	2	11	0.693147	-0.693
24	2001	2	11	0	0.693
24	1996	1	12	1.38629	-1.386
24	2003	1	12	0.693147	0.693
24	1995	2	12	1.38629	0
24	2001	2	12	1.09861	-0.405
24	1996	1	13	1.38629	-0.288
24	2003	1	13	1.60944	0.182
24	1990	2	13	1.38629	-0.288
24	1995	2	13	1.09861	0.288
24	2001	2	13	1.79176	0
24	1996	1	15	1.09861	0
24	1990	2	15	2.19722	0.288
24	1995	2	15	0.693147	0.405
24	2001	2	15	0.693147	0
24	1990	2	16	0.693147	0
24	1995	2	16	0.693147	-0.693
25	1996	1	2	1.09861	0.511
25	2003	1	2	1.09861	-0.405
25	1990	2	2	1.09861	0
25	1995	2	2	1.09861	0
25	2001	2	2	1.09861	0
25	2003	1	4	0.693147	-0.693
25	2003	1	5	1.09861	0
25	2001	2	5	1.09861	0
25	1996	1	6	0.693147	0.405
25	2003	1	6	1.09861	-0.405
25	1990	2	6	1.09861	0
25	1995	2	6	0.693147	0
25	2001	2	6	1.09861	0
25	1996	1	8	0	1.099
25	1990	2	8	0	0.693
25	2001	2	8	0.693147	0
25	1996	1	9	1.60944	-0.511
25	2003	1	9	1.79176	-0.693
25	1990	2	9	1.94591	-0.336
25	1995	2	9	1.60944	0
25	2001	2	9	1.60944	-0.223
25	1996	1	10	1.60944	0.182
25	2003	1	10	1.38629	-0.693
25	1990	2	10	1.79176	-0.405
25	1995	2	10	0.693147	0.916
25	2001	2	10	1.60944	-0.511
25	1990	2	11	0.693147	-0.693
25	1996	1	12	0	0.693
25	1990	2	12	0	0.693
25	1996	1	13	1.94591	-0.336
25	2003	1	13	1.79176	-0.182
25	1990	2	13	0.693147	0.693
25	1995	2	13	1.38629	0.56
25	2001	2	13	1.38629	0.223
25	1996	1	15	0.693147	0.405
25	2003	1	15	1.60944	0
25	1990	2	15	1.38629	0.405
25	1995	2	15	0	0.693
25	2001	2	15	1.38629	0.223
25	1990	2	16	1.09861	0.511
26	1996	1	2	0	0.693
26	2003	1	5	0	0.693
26	1996	1	6	0.693147	0.405
26	2003	1	6	1.09861	-0.405
26	1995	2	6	1.09861	-0.405
26	2001	2	6	1.09861	-0.405
26	1995	2	8	0.693147	-0.693
26	1996	1	9	0	1.099
26	2003	1	9	1.38629	-0.288
26	1990	2	9	0.693147	0.405
26	2001	2	9	0.693147	0.405
26	1996	1	10	1.09861	-0.405
26	2003	1	10	1.09861	-1.099
26	1990	2	10	0.693147	0
26	1995	2	10	1.09861	0
26	2001	2	10	1.38629	0
26	1996	1	11	0	0.693
26	1996	1	12	0.693147	0.405
26	2003	1	12	0.693147	-0.693
26	1990	2	12	0.693147	-0.693
26	1995	2	12	0.693147	0
26	1996	1	13	0	0.693
26	2003	1	13	0.693147	0.693
26	1990	2	13	0	0.693
26	2001	2	13	1.60944	0.182
26	1990	2	15	0.693147	-0.693
26	1996	1	17	0	0.693
27	1985	1	2	1.09861	0.288
27	2003	1	2	0	0.693
27	1985	1	5	0.693147	0
27	2003	1	5	0.693147	0
27	1985	1	6	1.79176	-0.405
27	2003	1	6	1.60944	-0.916
27	1985	1	8	1.09861	0
27	1985	1	9	1.94591	0
27	2003	1	9	1.38629	0.223
27	1985	1	10	2.07944	0.693
27	2003	1	10	2.07944	-0.134
27	1985	1	11	0	0.693
27	1985	1	12	1.09861	0
27	2003	1	12	1.09861	-0.405
27	1985	1	13	1.09861	-1.099
27	2003	1	13	2.07944	0.118
27	1985	1	15	2.83321	-0.754
27	2003	1	15	0.693147	0.405
27	1985	1	16	1.09861	-0.405
28	2010	1	1	0	0.693
28	2016	2	1	0.693147	0
28	2020	2	1	0.693147	-0.693
28	1996	1	2	0.693147	0
28	1990	2	2	0.693147	-0.693
28	1995	2	2	0.693147	0
28	2010	1	5	0	0.693
28	1990	2	5	0	0.693
28	2016	2	5	0	0.693
28	1996	1	6	0	0.693
28	2003	1	6	1.09861	-1.099
28	1995	2	6	0.693147	-0.693
28	2001	2	6	0.693147	0.405
28	1996	1	9	1.09861	0.693
28	2003	1	9	0.693147	0.693
28	2010	1	9	1.38629	-0.288
28	1990	2	9	0.693147	-0.693
28	1995	2	9	0.693147	0.405
28	2001	2	9	1.09861	0
28	2016	2	9	0	1.099
28	2010	1	10	0	1.099
28	2001	2	10	0.693147	-0.693
28	2016	2	10	0.693147	-0.693
28	1990	2	11	0.693147	0
28	1990	2	12	0.693147	-0.693
28	1996	1	13	0.693147	1.099
28	2003	1	13	0.693147	0
28	1995	2	13	1.09861	-0.405
28	2001	2	13	1.09861	-0.405
28	1996	1	14	0.693147	0.405
28	2003	1	14	1.09861	-1.099
28	2010	1	14	0	0.693
28	1995	2	14	0	0.693
28	2001	2	14	0.693147	-0.693
28	2010	1	15	0	0.693
28	1995	2	15	0.693147	-0.693
28	2001	2	15	0	1.386
28	1996	1	16	0	0.693
28	1990	2	16	0.693147	0.405
28	1995	2	16	1.09861	-1.099
28	2001	2	16	0.693147	-0.693
29	1996	1	4	0.693147	-0.693
29	1990	2	4	0.693147	0
29	1995	2	4	0	0.693
29	2001	2	4	0.693147	-0.693
29	1996	1	5	0.693147	0
29	2003	1	5	0.693147	0
29	2010	1	5	0.693147	0
29	1990	2	5	0.693147	0
29	1995	2	5	0.693147	0
29	2001	2	5	0.693147	0
29	2016	2	5	0.693147	0
29	2020	2	5	0.693147	0
29	1996	1	6	0	0.693
29	2003	1	6	0	0.693
29	1990	2	6	0	0.693
29	1995	2	6	1.38629	-1.386
29	2001	2	6	1.09861	-1.099
29	1996	1	9	1.38629	0
29	2003	1	9	0.693147	0
29	2010	1	9	0.693147	0.405
29	1990	2	9	1.38629	0.223
29	1995	2	9	0.693147	0.693
29	2001	2	9	1.09861	0.288
29	2016	2	9	1.38629	-0.288
29	2003	1	10	0	0.693
29	1990	2	10	0	1.386
29	1995	2	10	0.693147	-0.693
29	2001	2	10	0.693147	1.099
29	2020	1	12	0.693147	-0.693
29	2003	1	13	0.693147	0.693
29	2010	1	13	0.693147	0
29	2001	2	13	1.09861	0
29	2016	2	13	1.38629	0.223
29	2020	2	13	0	0.693
29	1996	1	14	0.693147	-0.693
29	2003	1	14	0	0.693
29	1990	2	14	0	1.099
29	1995	2	14	1.60944	-0.916
29	2001	2	14	0.693147	-0.693
29	1996	1	15	1.09861	-0.405
29	2003	1	15	1.09861	-1.099
29	1995	2	15	0	1.099
29	2001	2	15	1.60944	-0.916
29	2016	2	15	0	0.693
29	2003	1	16	0.693147	0
29	1990	2	16	0.693147	-0.693
29	2001	2	16	1.38629	-0.693
30	1996	1	1	0.693147	0.405
30	2003	1	1	0.693147	-0.693
30	2010	1	1	0.693147	0
30	1995	2	1	0.693147	0
30	2016	2	1	0.693147	0
30	2020	2	1	0.693147	0
30	2003	1	2	0	0.693
30	1996	1	3	0.693147	-0.693
30	2003	1	3	1.09861	0.288
30	2010	1	3	1.38629	-0.288
30	1995	2	3	0	0.693
30	2001	2	3	1.60944	0
30	2016	2	3	1.60944	0
30	2020	2	3	1.38629	0
30	2001	2	4	0.693147	-0.693
30	1996	1	5	0.693147	0
30	2003	1	5	0.693147	0
30	2010	1	5	0.693147	0
30	1995	2	5	0.693147	0
30	2001	2	5	0.693147	0
30	2016	2	5	0.693147	0
30	2020	2	5	0.693147	0
30	1996	1	6	0.693147	0.405
30	2003	1	6	2.19722	-0.405
30	2010	1	6	1.60944	-0.223
30	1995	2	6	0.693147	0
30	2001	2	6	1.09861	-1.099
30	2016	2	6	1.09861	0.693
30	2020	2	6	1.38629	0
30	2003	1	9	1.38629	0
30	2010	1	9	1.09861	0
30	2001	2	9	1.38629	-0.693
30	2016	2	9	0.693147	0.405
30	2020	2	9	1.09861	-0.405
30	1996	1	10	1.60944	-0.511
30	2003	1	10	0.693147	-0.693
30	1995	2	10	1.79176	-0.182
30	2001	2	10	1.09861	-0.405
30	2020	2	10	0	1.386
30	2003	1	11	0.693147	-0.693
30	1996	1	13	2.19722	-0.405
30	2003	1	13	3.04452	-0.48
30	2010	1	13	1.60944	0.788
30	1995	2	13	2.07944	0.118
30	2001	2	13	1.94591	0.693
30	2016	2	13	1.94591	0
30	2020	2	13	1.79176	-0.182
30	1996	1	14	0.693147	-0.693
30	1995	2	14	0	0.693
30	2020	2	14	1.60944	-0.916
30	1996	1	15	1.09861	-1.099
30	2003	1	15	1.38629	0.223
30	2010	1	15	1.09861	0.847
30	1995	2	15	0	1.099
30	2001	2	15	1.38629	-0.288
30	2016	2	15	1.38629	-1.386
30	2020	2	15	0	1.099
30	2003	1	16	0.693147	-0.693
30	2016	2	16	0	0.693
30	2020	2	16	0	0.693
30	2010	1	17	0.693147	-0.693
31	2016	2	1	0.693147	-0.693
31	2020	2	1	0	0.693
31	1990	2	2	0.693147	-0.693
31	1996	1	3	0.693147	0.405
31	2003	1	3	1.38629	0
31	2010	1	3	1.79176	-0.182
31	1990	2	3	1.38629	0
31	1995	2	3	0.693147	0
31	2001	2	3	1.09861	0.511
31	2016	2	3	1.09861	0.288
31	2020	2	3	1.09861	0.288
31	1996	1	5	0.693147	0
31	2003	1	5	0.693147	0
31	2010	1	5	0.693147	0
31	1990	2	5	0.693147	-0.693
31	1995	2	5	0.693147	0
31	2001	2	5	0.693147	0
31	2016	2	5	0.693147	0.405
31	2020	2	5	0.693147	0
31	1996	1	6	1.94591	-0.847
31	2003	1	6	1.94591	-0.847
31	2010	1	6	1.38629	0.223
31	1990	2	6	1.09861	0
31	1995	2	6	1.38629	0.56
31	2001	2	6	1.60944	0.182
31	2016	2	6	0.693147	0
31	1996	1	9	1.94591	-0.847
31	2003	1	9	1.09861	0.693
31	2010	1	9	1.79176	0.154
31	1990	2	9	0.693147	0.405
31	1995	2	9	0.693147	1.253
31	2001	2	9	1.38629	-0.288
31	2016	2	9	0.693147	0.405
31	2020	2	9	0.693147	0.693
31	1996	1	10	1.09861	0.511
31	2003	1	10	1.09861	-1.099
31	2010	1	10	1.09861	-1.099
31	1990	2	10	0.693147	-0.693
31	1995	2	10	0	1.099
31	2001	2	10	1.38629	-1.386
31	2016	2	10	0.693147	-0.693
31	2020	2	10	0	1.386
31	1996	1	13	1.79176	-0.693
31	2003	1	13	1.79176	0
31	2010	1	13	2.19722	-0.251
31	1990	2	13	1.94591	-0.336
31	1995	2	13	2.19722	-0.405
31	2001	2	13	2.07944	-0.693
31	2016	2	13	1.38629	-0.288
31	2020	2	13	1.09861	-0.405
31	1996	1	14	0.693147	-0.693
31	1995	2	14	0	0.693
31	2001	2	14	0	0.693
31	2010	1	16	0.693147	-0.693
32	1996	1	2	2.30259	0.095
32	2003	1	2	2.70805	-0.629
32	2010	1	2	2.30259	-0.223
32	1990	2	2	2.70805	0.065
32	1995	2	2	2.30259	0
32	2001	2	2	2.3979	0
32	2016	2	2	2.07944	-0.134
32	2020	2	2	2.56495	-1.466
32	2003	1	5	0.693147	0.405
32	2010	1	5	1.09861	0
32	2001	2	5	0.693147	0
32	2016	2	5	1.09861	0.288
32	2020	2	5	1.09861	0.511
32	1996	1	6	2.3979	0.167
32	2003	1	6	2.3979	0
32	2010	1	6	2.56495	-0.773
32	1990	2	6	2.63906	0.251
32	1995	2	6	2.99573	-0.598
32	2001	2	6	2.89037	-0.492
32	2016	2	6	2.3979	0.31
32	2020	2	6	2.3979	-0.201
32	1996	1	7	0.693147	-0.693
32	2003	1	7	0.693147	0.405
32	2010	1	7	0	0.693
32	1990	2	7	0.693147	-0.693
32	1995	2	7	0	0.693
32	2001	2	7	0.693147	0.405
32	1996	1	8	2.83321	-0.636
32	2003	1	8	2.56495	-0.619
32	2010	1	8	1.79176	0.154
32	1990	2	8	2.77259	0.223
32	1995	2	8	2.56495	0.268
32	2001	2	8	2.56495	-0.486
32	2016	2	8	2.3979	-0.788
32	2020	2	8	1.94591	0
32	1996	1	9	2.19722	-0.118
32	2003	1	9	2.56495	-0.368
32	2010	1	9	2.07944	0
32	1990	2	9	2.77259	-0.575
32	1995	2	9	2.3979	-0.201
32	2001	2	9	1.09861	1.204
32	2016	2	9	2.30259	0.406
32	2020	2	9	2.83321	0.463
32	1996	1	10	2.63906	0.452
32	2003	1	10	2.94444	0.639
32	2010	1	10	2.83321	0.211
32	1990	2	10	3.43399	0.28
32	1995	2	10	3.4012	-0.762
32	2001	2	10	3.58352	-0.405
32	2016	2	10	3.61092	0.053
32	2020	2	10	3.71357	-0.248
32	1996	1	11	1.79176	-0.182
32	2003	1	11	2.19722	-0.405
32	2010	1	11	1.94591	-0.56
32	1990	2	11	2.07944	0.318
32	1995	2	11	2.19722	-0.405
32	2001	2	11	2.30259	-0.916
32	2016	2	11	1.60944	0
32	2020	2	11	1.38629	-0.288
32	1996	1	12	3.17805	-0.134
32	2003	1	12	3.2581	-0.123
32	2010	1	12	2.94444	0
32	1990	2	12	2.48491	0.405
32	1995	2	12	3.17805	0
32	2001	2	12	3.4012	-0.568
32	2016	2	12	3.2581	-0.773
32	2020	2	12	2.99573	0
32	1996	1	13	2.19722	0.201
32	2003	1	13	1.38629	0
32	2010	1	13	1.09861	0.288
32	1990	2	13	2.48491	0.08
32	1995	2	13	1.60944	0.588
32	2001	2	13	1.38629	0.223
32	2016	2	13	1.38629	-0.693
32	2020	2	13	1.09861	0.511
32	1996	1	15	2.56495	-0.262
32	2003	1	15	1.09861	0.288
32	1990	2	15	2.19722	-0.405
32	1995	2	15	1.79176	0.773
32	2001	2	15	1.79176	0
32	2016	2	15	0	0.693
32	2020	2	15	1.09861	-1.099
32	1996	1	16	1.38629	-0.288
32	2003	1	16	1.09861	-0.405
32	2010	1	16	0	0.693
32	1990	2	16	1.60944	-0.916
32	1995	2	16	1.09861	0.288
32	2001	2	16	0	0.693
32	1996	1	17	1.38629	-0.423
32	2003	1	17	2.94444	0.147
32	2010	1	17	2.56495	-0.773
32	1990	2	17	2.94444	0.49
32	1995	2	17	3.43399	-0.067
32	2001	2	17	2.56495	0
32	2016	2	17	2.07944	0.754
32	2020	2	17	1.79176	0.288
33	1996	1	2	2.3979	-0.095
33	2003	1	2	2.89037	-0.405
33	2010	1	2	2.48491	-0.56
33	1990	2	2	1.94591	0.251
33	1995	2	2	2.77259	-0.375
33	2001	2	2	2.19722	0.575
33	2016	2	2	2.30259	0.182
33	2020	2	2	0.693147	1.386
33	1996	1	4	0.693147	-0.693
33	1995	2	4	0	0.693
33	2003	1	5	0.693147	0
33	2010	1	5	0.693147	0
33	2001	2	5	0.693147	0
33	2016	2	5	0	0.693
33	2020	2	5	0.693147	0
33	1996	1	6	0.693147	1.253
33	2003	1	6	1.60944	-0.511
33	2010	1	6	1.38629	0.405
33	1990	2	6	1.38629	0.405
33	1995	2	6	1.38629	-0.693
33	2001	2	6	0.693147	0.405
33	2016	2	6	0.693147	-0.693
33	2020	2	6	1.09861	-0.405
33	1996	1	7	0.693147	-0.693
33	1995	2	7	0	0.693
33	1996	1	8	0	1.099
33	2003	1	8	0	0.693
33	2010	1	8	0.693147	-0.693
33	1990	2	8	0.693147	0.405
33	1995	2	8	1.38629	-1.386
33	2001	2	8	0	0.693
33	1996	1	9	0.693147	-0.693
33	2003	1	9	2.07944	-0.288
33	2010	1	9	1.79176	-0.182
33	1990	2	9	1.60944	0.182
33	1995	2	9	0	0.693
33	2001	2	9	1.79176	0
33	2016	2	9	1.38629	0.405
33	2020	2	9	0	2.197
33	1996	1	10	1.60944	0.47
33	2003	1	10	2.19722	0.105
33	2010	1	10	1.38629	0
33	1990	2	10	2.30259	-0.357
33	1995	2	10	1.09861	0.511
33	2001	2	10	2.19722	-0.588
33	2016	2	10	2.07944	0.865
33	2020	2	10	1.79176	0.405
33	1996	1	11	1.09861	0.288
33	2003	1	11	1.09861	-0.405
33	1990	2	11	1.38629	-0.288
33	1995	2	11	0.693147	0.405
33	2001	2	11	0	0.693
33	2016	2	11	0	0.693
33	2020	2	11	0.693147	-0.693
33	1996	1	12	1.60944	0.588
33	2003	1	12	0.693147	0.405
33	2010	1	12	1.38629	0
33	1990	2	12	1.38629	0.223
33	1995	2	12	1.60944	0
33	2001	2	12	1.38629	0.223
33	2016	2	12	1.38629	0.223
33	2020	2	12	1.09861	0
33	1996	1	13	2.07944	-0.134
33	2003	1	13	2.48491	-0.693
33	2010	1	13	1.38629	-0.288
33	1990	2	13	1.38629	0
33	1995	2	13	1.94591	0.134
33	2001	2	13	1.94591	0.134
33	2016	2	13	1.60944	0.47
33	2020	2	13	1.94591	-0.847
33	2010	1	14	0	1.099
33	1995	2	14	0.693147	-0.693
33	2016	2	14	1.09861	-1.099
33	1996	1	15	1.60944	0
33	2010	1	15	0.693147	-0.693
33	1990	2	15	1.38629	0.56
33	1995	2	15	1.09861	0.511
33	2016	2	15	0	0.693
33	1996	1	16	1.09861	0.288
33	2003	1	16	1.09861	-0.405
33	1990	2	16	1.38629	0.223
33	1995	2	16	1.38629	-0.288
33	2001	2	16	1.38629	-0.693
33	1996	1	17	2.07944	-0.288
33	2003	1	17	1.94591	-0.56
33	1990	2	17	1.94591	-0.154
33	1995	2	17	1.94591	0.134
33	2001	2	17	1.09861	0.693
33	2016	2	17	1.38629	-0.693
33	2020	2	17	0	0.693
34	1996	1	2	1.09861	-0.405
34	2003	1	2	1.09861	-0.405
34	1990	2	2	0.693147	0.405
34	1995	2	2	1.09861	0
34	2016	2	2	0.693147	-0.693
34	2020	2	2	0.693147	0.693
34	1996	1	3	0	0.693
34	2003	1	5	0	0.693
34	2010	1	5	0.693147	0
34	2001	2	5	0.693147	-0.693
34	2016	2	5	0.693147	0
34	2020	2	5	0.693147	-0.693
34	1996	1	6	0	1.792
34	2003	1	6	1.60944	-0.511
34	2010	1	6	1.38629	-0.693
34	1990	2	6	2.19722	-0.588
34	1995	2	6	1.94591	-1.946
34	2001	2	6	1.09861	-0.405
34	2016	2	6	1.38629	-0.288
34	1996	1	8	0.693147	0.405
34	2003	1	8	0.693147	-0.693
34	2010	1	8	0.693147	0
34	1990	2	8	1.94591	0
34	1995	2	8	0	0.693
34	2001	2	8	1.09861	-0.405
34	2016	2	8	0.693147	-0.693
34	1996	1	9	1.38629	-1.386
34	2003	1	9	0	1.099
34	2010	1	9	0.693147	1.099
34	1990	2	9	1.38629	0.405
34	1995	2	9	1.60944	-0.223
34	2003	2	9	0	1.099
34	2016	2	9	1.38629	-1.386
34	2020	2	9	1.38629	-1.386
34	1996	1	10	2.19722	0.201
34	2003	1	10	1.38629	1.609
34	2010	1	10	1.38629	0.693
34	1990	2	10	2.70805	0.511
34	1995	2	10	2.30259	-0.105
34	2001	2	10	2.30259	0.095
34	2016	2	10	1.79176	0
34	2020	2	10	2.48491	-0.405
34	1996	1	11	0	1.099
34	2003	1	11	1.38629	-1.386
34	2010	1	11	0	0.639
34	1990	2	11	1.60944	0
34	1995	2	11	1.09861	-1.099
34	1996	1	12	2.07944	-0.134
34	2003	1	12	1.60944	-0.511
34	2010	1	12	1.38629	-0.693
34	1990	2	12	1.60944	0
34	1995	2	12	1.79176	0.288
34	2001	2	12	1.09861	0
34	2016	2	12	1.60944	-0.916
34	2020	2	12	1.79176	-1.099
34	1996	1	13	1.38629	-0.288
34	2003	1	13	1.38629	0.223
34	2010	1	13	1.38629	0
34	1995	2	13	0.693147	0.693
34	2001	2	13	1.38629	0
34	2016	2	13	0.693147	0
34	2020	2	13	0	0.693
34	1996	1	15	1.79176	-0.182
34	2003	1	15	1.38629	0
34	1990	2	15	0.693147	0.405
34	1995	2	15	1.38629	0.405
34	2001	2	15	1.09861	0.288
34	1990	2	16	0.693147	0.405
34	2001	2	16	1.09861	-1.099
34	1996	1	17	2.30259	-0.511
34	2003	1	17	1.79176	-1.099
34	2010	1	17	1.38629	-1.386
34	1990	2	17	1.94591	0.134
34	1995	2	17	2.19722	0.105
34	2001	2	17	1.09861	0.288
34	2016	2	17	0	0.693
35	1996	1	2	1.60944	0
35	2003	1	2	1.60944	0.693
35	2010	1	2	1.79176	0.154
35	1990	2	2	2.07944	-0.288
35	1995	2	2	1.94591	-0.336
35	2001	2	2	1.60944	0
35	2016	2	2	1.94591	-0.56
35	2003	1	5	0.693147	-0.693
35	2010	1	5	0.693147	0
35	2016	2	5	1.38629	-0.288
35	2020	2	5	0.693147	0.405
35	1996	1	6	0	2.639
35	2003	1	6	2.07944	0
35	2010	1	6	2.56495	-1.872
35	1990	2	6	0.693147	1.792
35	1995	2	6	2.30259	-2.303
35	2001	2	6	2.3979	-0.788
35	2016	2	6	1.38629	0.223
35	2020	2	6	2.19722	0
35	2020	2	7	0	0.693
35	1996	1	8	1.94591	0.357
35	2003	1	8	1.60944	-0.223
35	2010	1	8	1.09861	0
35	1990	2	8	2.48491	0.223
35	1995	2	8	2.19722	-0.251
35	2001	2	8	0.693147	0.916
35	2020	2	8	1.60944	0.47
35	1996	1	9	1.38629	0.916
35	2003	1	9	2.77259	-1.163
35	2010	1	9	2.07944	0
35	1990	2	9	2.07944	0.405
35	1995	2	9	2.3979	-1.012
35	2001	2	9	1.94591	0.134
35	2016	2	9	2.48491	-0.288
35	2020	2	9	2.63906	-0.442
35	1996	1	10	1.94591	0.251
35	2003	1	10	2.63906	-1.03
35	2010	1	10	1.60944	0
35	1990	2	10	2.48491	1.276
35	1995	2	10	2.19722	-0.251
35	2001	2	10	2.19722	0.442
35	2016	2	10	1.94591	1.19
35	2020	2	10	3.13549	-0.571
35	1996	1	11	0.693147	0.693
35	2003	1	11	1.79176	-1.792
35	1990	2	11	1.94591	-0.847
35	1995	2	11	1.09861	-0.405
35	2001	2	11	0	0.693
35	2016	2	11	1.09861	0
35	2020	2	11	1.09861	-0.405
35	1996	1	12	2.3979	-0.452
35	2003	1	12	1.60944	-0.223
35	2010	1	12	1.60944	0
35	1990	2	12	1.38629	1.179
35	1995	2	12	1.38629	1.012
35	2001	2	12	0.693147	0
35	2016	2	12	2.30259	0.095
35	2020	2	12	1.79176	-0.182
35	1996	1	13	0.693147	0.916
35	2003	1	13	1.60944	0
35	2010	1	13	0.693147	0.405
35	1990	2	13	1.38629	-0.288
35	1995	2	13	1.09861	-0.405
35	2001	2	13	0	1.792
35	2016	2	13	1.09861	-0.405
35	2020	2	13	2.07944	-0.288
35	1996	1	15	0.693147	0
35	2010	1	15	0.693147	-0.693
35	1990	2	15	0.693147	0
35	1995	2	15	1.09861	-0.405
35	2001	2	15	0	0.693
35	2016	2	15	0.693147	-0.693
35	2020	2	15	0.693147	0
35	1996	1	16	0.693147	0
35	2003	1	16	0.693147	-0.693
35	1995	2	16	0.693147	0
35	1996	1	17	2.19722	0
35	2003	1	17	1.60944	0.788
35	2010	1	17	2.30259	-0.223
35	1990	2	17	2.56495	0.143
35	1995	2	17	2.56495	-0.368
35	2001	2	17	1.94591	0.357
35	2016	2	17	1.09861	0.511
35	2020	2	17	1.79176	-0.182
36	1996	1	2	0	0.693
36	1995	2	2	1.09861	-1.099
36	2016	2	2	0.693147	-0.693
36	2003	1	5	0.693147	0
36	2010	1	5	0.693147	-0.693
36	2020	2	5	0.693147	0
36	1996	1	6	1.09861	0.511
36	2003	1	6	1.38629	-1.386
36	2010	1	6	0	0.693
36	1990	2	6	1.38629	0.223
36	1995	2	6	1.60944	-0.511
36	2001	2	6	0.693147	0.405
36	2016	2	6	0	0.693
36	2020	2	6	0	1.099
36	2016	2	7	0.693147	-0.693
36	1996	1	8	0.693147	0.405
36	2003	1	8	0	1.099
36	1990	2	8	1.60944	0
36	1995	2	8	0	0.693
36	1996	1	9	0	0.693
36	2003	1	9	1.09861	0.511
36	2010	1	9	1.38629	0
36	1990	2	9	1.79176	0.288
36	1995	2	9	1.09861	-1.099
36	2001	2	9	0.693147	0
36	2016	2	9	1.79176	0.154
36	2020	2	9	1.38629	0.223
36	1996	1	10	1.94591	-0.336
36	2003	1	10	2.48491	-1.386
36	2010	1	10	1.60944	-0.223
36	1990	2	10	2.3979	0
36	1995	2	10	1.79176	0.154
36	2001	2	10	2.19722	-0.405
36	2016	2	10	1.79176	0
36	2020	2	10	2.30259	0.405
36	1996	1	11	1.09861	-0.405
36	2003	1	11	0.693147	-0.693
36	2010	1	11	0.693147	-0.693
36	1990	2	11	1.60944	-0.511
36	1995	2	11	0	1.099
36	2001	2	11	1.38629	-1.386
36	2016	2	11	0.693147	-0.693
36	2020	2	11	0.693147	0.405
36	1996	1	12	1.09861	0
36	2003	1	12	1.60944	-0.223
36	2010	1	12	1.09861	0
36	1990	2	12	1.09861	0.511
36	1995	2	12	1.09861	0
36	2001	2	12	1.38629	0
36	2020	2	12	1.09861	0.288
36	1996	1	13	0.693147	-0.693
36	2003	1	13	1.09861	0
36	1995	2	13	0	0.693
36	2001	2	13	1.09861	-1.099
36	2016	2	13	0.693147	-0.693
36	2020	2	13	0	0.693
36	1996	1	15	0.693147	0
36	1990	2	15	0.693147	0
36	1995	2	15	0.693147	0
36	1996	1	16	0.693147	0

## Sheet: Data4
LakeID	Year	SpeciesID	StandPn
1	1987	2	0.740569
1	1988	2	0.90888
1	1989	2	0.403947
1	1990	2	-1.44748
1	1991	2	-0.60592
1	1987	4	-0.53936
1	1988	4	-1.21356
1	1989	4	0.13484
1	1990	4	0.13484
1	1991	4	1.48324
1	1987	6	1.62735
1	1988	6	-0.74587
1	1989	6	-0.406838
1	1990	6	0.271225
1	1991	6	-0.74587
1	1987	9	-0.880771
1	1988	9	-0.880771
1	1989	9	-0.330289
1	1990	9	1.32116
1	1991	9	0.770675
1	1987	10	0.9385
1	1988	10	-1.58823
1	1989	10	0.397058
1	1990	10	-0.324865
1	1991	10	0.577538
1	1987	11	-0.369012
1	1988	11	-1.29154
1	1989	11	1.01478
1	1990	11	1.01478
1	1991	11	-0.369012
1	1987	12	0.239046
1	1988	12	0.239046
1	1989	12	-0.956183
1	1990	12	-0.956183
1	1991	12	1.43427
1	1987	13	1.64706
1	1988	13	-0.50128
1	1989	13	0.214834
1	1990	13	-0.50128
1	1991	13	-0.859338
1	1987	15	1.6064
1	1988	15	-0.475971
1	1989	15	-1.07094
1	1990	15	0.118993
1	1991	15	-0.178489
1	1987	16	0.942908
1	1988	16	-0.286972
1	1989	16	-0.696932
1	1990	16	1.14789
1	1991	16	-1.10689
1	1987	17	-0.890159
1	1988	17	-1.05811
1	1989	17	-0.0503864
1	1990	17	0.789387
1	1991	17	1.20927
2	1987	9	0.239046
2	1988	9	-0.956183
2	1989	9	0.239046
2	1990	9	-0.956183
2	1991	9	1.43427
2	1987	10	-0.589768
2	1988	10	-1.17954
2	1989	10	-0.294884
2	1990	10	1.17954
2	1991	10	0.884652
2	1987	13	-0.239046
2	1988	13	-1.43427
2	1989	13	-0.239046
2	1990	13	0.956183
2	1991	13	0.956183
2	1987	15	-0.815744
2	1988	15	-0.601074
2	1989	15	0.472273
2	1990	15	-0.601074
2	1991	15	1.54562
2	1987	16	1.07349
2	1988	16	-0.87831
2	1989	16	1.07349
2	1990	16	-0.39036
2	1991	16	-0.87831
3	1987	6	1.40329
3	1988	6	-0.350823
3	1989	6	0.526235
3	1990	6	-1.22788
3	1991	6	-0.350823
3	1987	9	1.05501
3	1988	9	-1.58251
3	1989	9	-0.263752
3	1990	9	0.395628
3	1991	9	0.395628
3	1987	10	0.956183
3	1988	10	-1.43427
3	1989	10	-0.239046
3	1990	10	0.956183
3	1991	10	-0.239046
3	1987	13	-0.307794
3	1988	13	-1.33377
3	1989	13	1.23117
3	1990	13	0.718185
3	1991	13	-0.307794
4	1987	2	-0.899106
4	1988	2	-0.105777
4	1989	2	1.48088
4	1990	2	0.423109
4	1991	2	-0.899106
4	1987	3	-0.4159
4	1988	3	-1.45565
4	1989	3	0.62385
4	1990	3	0.103975
4	1991	3	1.14373
4	1987	4	-0.358569
4	1988	4	-1.5538
4	1989	4	0.239046
4	1990	4	0.83666
4	1991	4	0.83666
4	1987	6	1.30384
4	1988	6	0.153393
4	1989	6	0.536875
4	1990	6	-0.997054
4	1991	6	-0.997054
4	1987	8	1.20605
4	1988	8	-0.301511
4	1989	8	-0.904534
4	1990	8	-0.904534
4	1991	8	0.904534
4	1987	9	-0.438727
4	1988	9	-0.712931
4	1989	9	-0.438727
4	1990	9	-0.164523
4	1991	9	1.75491
4	1987	10	-0.157378
4	1988	10	-0.786889
4	1989	10	0.0786889
4	1990	10	-0.786889
4	1991	10	1.65247
4	1987	11	-1.0594
4	1988	11	0.498542
4	1989	11	-0.124635
4	1990	11	1.43331
4	1991	11	-0.747812
4	1987	12	1.30892
4	1988	12	-0.475971
4	1989	12	0.118993
4	1990	12	-1.36842
4	1991	12	0.416475
4	1987	13	-0.191663
4	1988	13	-0.990259
4	1989	13	0.287494
4	1990	13	-0.67082
4	1991	13	1.56525
4	1987	15	-0.534522
4	1988	15	-1.06904
4	1989	15	-0.534522
4	1990	15	1.06904
4	1991	15	1.06904
4	1987	16	-0.737135
4	1988	16	-0.543152
4	1989	16	0.135788
4	1990	16	1.68765
4	1991	16	-0.543152
4	1987	17	-1.29251
4	1988	17	-0.473314
4	1989	17	-0.109226
4	1990	17	0.527928
4	1991	17	1.34713
21	1987	2	0.613572
21	1988	2	-0.153393
21	1989	2	0.613572
21	1990	2	0.613572
21	1991	2	-1.68732
21	1987	6	0.447214
21	1988	6	-1.78885
21	1989	6	0.447214
21	1990	6	0.447214
21	1991	6	0.447214
21	1987	8	-0.730297
21	1988	8	-0.730297
21	1989	8	-0.730297
21	1990	8	1.09545
21	1991	8	1.09545
21	1987	9	-1.00623
21	1988	9	0.67082
21	1989	9	-1.00623
21	1990	9	0.111803
21	1991	9	1.22984
21	1987	10	0.923133
21	1988	10	-1.05501
21	1989	10	-1.05501
21	1990	10	0.263752
21	1991	10	0.923133
21	1987	11	-0.239046
21	1988	11	-1.43427
21	1989	11	0.956183
21	1990	11	0.956183
21	1991	11	-0.239046
21	1987	12	0.153393
21	1988	12	0.920358
21	1989	12	-0.613572
21	1990	12	-1.38054
21	1991	12	0.920358
21	1987	15	-0.830278
21	1988	15	-0.369012
21	1989	15	0.553519
21	1990	15	1.47605
21	1991	15	-0.830278
21	1987	16	-1.56525
21	1988	16	0.67082
21	1989	16	0.67082
21	1990	16	0.67082
21	1991	16	-0.447214
21	1987	17	-0.632456
21	1988	17	-1.26491
21	1989	17	0.632456
21	1990	17	1.26491
21	1991	17	0
22	1987	2	1
22	1988	2	0
22	1989	2	-1
22	1990	2	-1
22	1991	2	1
22	1987	4	1
22	1988	4	1
22	1989	4	-1
22	1990	4	-1
22	1991	4	0
22	1987	5	0
22	1988	5	0
22	1989	5	0
22	1990	5	0
22	1991	5	0
22	1987	6	1.14708
22	1988	6	-1.14708
22	1989	6	-0.688247
22	1990	6	-0.229416
22	1991	6	0.917663
22	1987	8	0.526235
22	1988	8	-0.350823
22	1989	8	-0.350823
22	1990	8	-1.22788
22	1991	8	1.40329
22	1987	9	-0.593442
22	1988	9	-1.25282
22	1989	9	1.3847
22	1990	9	0.395628
22	1991	9	0.065938
22	1987	10	-1.35627
22	1988	10	-0.573805
22	1989	10	0.208656
22	1990	10	0.469476
22	1991	10	1.25194
22	1987	11	-0.730297
22	1988	11	-0.730297
22	1989	11	1.09545
22	1990	11	1.09545
22	1991	11	-0.730297
22	1987	12	-0.613572
22	1988	12	-0.613572
22	1989	12	0.153393
22	1990	12	1.68732
22	1991	12	-0.613572
22	1987	13	-0.67082
22	1988	13	-0.67082
22	1989	13	0.447214
22	1990	13	-0.67082
22	1991	13	1.56525
22	1987	15	1.23117
22	1988	15	0.718185
22	1989	15	-1.33377
22	1990	15	-0.307794
22	1991	15	-0.307794
22	1987	16	0.730297
22	1988	16	-1.09545
22	1989	16	0.730297
22	1990	16	-1.09545
22	1991	16	0.730297
23	1987	2	1.09545
23	1988	2	1.09545
23	1989	2	-0.730297
23	1990	2	-0.730297
23	1991	2	-0.730297
23	1987	6	-0.263752
23	1988	6	-0.923133
23	1989	6	-0.923133
23	1990	6	1.05501
23	1991	6	1.05501
23	1987	8	-1.43427
23	1988	8	-0.239046
23	1989	8	-0.239046
23	1990	8	0.956183
23	1991	8	0.956183
23	1987	9	-0.67082
23	1988	9	1.56525
23	1989	9	-0.67082
23	1990	9	-0.67082
23	1991	9	0.447214
23	1987	10	-0.182574
23	1988	10	-1.09545
23	1989	10	-0.182574
23	1990	10	-0.182574
23	1991	10	1.64317
23	1987	11	0
23	1988	11	-1.41421
23	1989	11	1.41421
23	1990	11	0
23	1991	11	0
23	1987	12	0
23	1988	12	0
23	1989	12	0
23	1990	12	0
23	1991	12	0
23	1987	13	1
23	1988	13	-1
23	1989	13	0
23	1990	13	-1
23	1991	13	1
23	1987	15	-1.09545
23	1988	15	0.730297
23	1989	15	-1.09545
23	1990	15	0.730297
23	1991	15	0.730297
23	1987	16	0.730297
23	1988	16	-1.09545
23	1989	16	0.730297
23	1990	16	-1.09545
23	1991	16	0.730297
24	1987	2	0.956183
24	1988	2	-0.239046
24	1989	2	0.956183
24	1990	2	-1.43427
24	1991	2	-0.239046
24	1987	6	-0.182574
24	1988	6	-0.182574
24	1989	6	-0.182574
24	1990	6	-1.09545
24	1991	6	1.64317
24	1987	8	1.41421
24	1988	8	0
24	1989	8	0
24	1990	8	0
24	1991	8	-1.41421
24	1987	9	1.26491
24	1988	9	0
24	1989	9	-0.632456
24	1990	9	0.632456
24	1991	9	-1.26491
24	1987	10	0.239046
24	1988	10	-0.956183
24	1989	10	0.239046
24	1990	10	1.43427
24	1991	10	-0.956183
24	1987	12	0.730297
24	1988	12	0.730297
24	1989	12	0.730297
24	1990	12	-1.09545
24	1991	12	-1.09545
24	1987	13	-0.956183
24	1988	13	-0.956183
24	1989	13	1.43427
24	1990	13	0.239046
24	1991	13	0.239046
24	1987	15	1.17005
24	1988	15	-1.21338
24	1989	15	0.0866703
24	1990	15	0.736697
24	1991	15	-0.780033
24	1987	16	-1.09545
24	1988	16	-0.182574
24	1989	16	-0.182574
24	1990	16	-0.182574
24	1991	16	1.64317
25	1987	2	0.956183
25	1988	2	0.956183
25	1989	2	-0.239046
25	1990	2	-0.239046
25	1991	2	-1.43427
25	1987	6	-1.0435
25	1988	6	-1.0435
25	1989	6	0.447214
25	1990	6	0.447214
25	1991	6	1.19257
25	1987	9	0.534522
25	1988	9	-1.60357
25	1989	9	1.06904
25	1990	9	0
25	1991	9	0
25	1987	10	-0.816497
25	1988	10	-0.816497
25	1989	10	1.63299
25	1990	10	0
25	1991	10	0
25	1987	12	-1.09545
25	1988	12	0.730297
25	1989	12	-1.09545
25	1990	12	0.730297
25	1991	12	0.730297
25	1987	13	-0.53936
25	1988	13	0.13484
25	1989	13	-1.21356
25	1990	13	0.13484
25	1991	13	1.48324
25	1987	15	-0.447214
25	1988	15	0.67082
25	1989	15	-1.56525
25	1990	15	0.67082
25	1991	15	0.67082
25	1987	16	0.53936
25	1988	16	-0.13484
25	1989	16	-0.13484
25	1990	16	1.21356
25	1991	16	-1.48324
26	1987	9	0.730297
26	1988	9	0.730297
26	1989	9	-1.09545
26	1990	9	0.730297
26	1991	9	-1.09545
26	1987	10	-0.730297
26	1988	10	1.09545
26	1989	10	-0.730297
26	1990	10	-0.730297
26	1991	10	1.09545
28	1987	11	0.730297
28	1988	11	-1.09545
28	1989	11	0.730297
28	1990	11	0.730297
28	1991	11	-1.09545
29	1987	4	0.447214
29	1988	4	-1.78885
29	1989	4	0.447214
29	1990	4	0.447214
29	1991	4	0.447214
29	1987	5	0
29	1988	5	0
29	1989	5	0
29	1990	5	0
29	1991	5	0
29	1987	9	-0.632456
29	1988	9	-1.26491
29	1989	9	0.632456
29	1990	9	1.26491
29	1991	9	0
29	1987	10	1.71138
29	1988	10	-0.427844
29	1989	10	-0.665536
29	1990	10	0.0475383
29	1991	10	-0.665536
29	1987	15	0.730297
29	1988	15	0.730297
29	1989	15	-1.09545
29	1990	15	-1.09545
29	1991	15	0.730297
31	1987	3	-1.63299
31	1988	3	0
31	1989	3	0.816497
31	1990	3	0.816497
31	1991	3	0
31	1987	6	-0.730297
31	1988	6	-0.730297
31	1989	6	1.09545
31	1990	6	1.09545
31	1991	6	-0.730297
31	1987	9	1.66641
31	1988	9	-0.0877058
31	1989	9	-0.964764
31	1990	9	-0.526235
31	1991	9	-0.0877058
31	1987	10	-0.730297
31	1988	10	1.70403
31	1989	10	-0.121716
31	1990	10	-0.730297
31	1991	10	-0.121716
31	1987	13	-1.19257
31	1988	13	-0.447214
31	1989	13	1.0435
31	1990	13	-0.447214
31	1991	13	1.0435
32	1987	2	-1.37199
32	1988	2	-0.685994
32	1989	2	0.685994
32	1990	2	1.02899
32	1991	2	0.342997
32	1987	6	-1.17902
32	1988	6	-0.365902
32	1989	6	-0.365902
32	1990	6	0.447214
32	1991	6	1.46361
32	1987	8	-1.45916
32	1988	8	-0.336728
32	1989	8	-0.0561214
32	1990	8	1.06631
32	1991	8	0.785699
32	1987	9	-0.699896
32	1988	9	-0.699896
32	1989	9	1.72282
32	1990	9	-0.161515
32	1991	9	-0.161515
32	1987	10	-0.595491
32	1988	10	-1.31008
32	1989	10	0
32	1990	10	1.19098
32	1991	10	0.71459
32	1987	11	-1.09545
32	1988	11	-0.730297
32	1989	11	0.365148
32	1990	11	1.46059
32	1991	11	0
32	1987	12	-1.22011
32	1988	12	0.385297
32	1989	12	-0.899026
32	1990	12	1.02746
32	1991	12	0.706377
32	1987	13	-1.48324
32	1988	13	-0.13484
32	1989	13	0.53936
32	1990	13	1.21356
32	1991	13	-0.13484
32	1987	15	1.46807
32	1988	15	0.309067
32	1989	15	-0.0772667
32	1990	15	-1.23627
32	1991	15	-0.4636
32	1987	16	1.06904
32	1988	16	0
32	1989	16	0
32	1990	16	-1.60357
32	1991	16	0.534522
32	1987	17	-0.899814
32	1988	17	-0.42264
32	1989	17	-0.558975
32	1990	17	0.259037
32	1991	17	1.62239
33	1987	2	0.67082
33	1988	2	0.67082
33	1989	2	-1.56525
33	1990	2	-0.447214
33	1991	2	0.67082
33	1987	6	0.350823
33	1988	6	0.350823
33	1989	6	-0.526235
33	1990	6	1.22788
33	1991	6	-1.40329
33	1987	8	-0.263752
33	1988	8	-0.263752
33	1989	8	-0.923133
33	1990	8	-0.263752
33	1991	8	1.71439
33	1987	9	-0.730297
33	1988	9	-0.730297
33	1989	9	-0.730297
33	1990	9	1.09545
33	1991	9	1.09545
33	1987	10	1.06904
33	1988	10	-1.06904
33	1989	10	1.06904
33	1990	10	-0.534522
33	1991	10	-0.534522
33	1987	11	-1.22788
33	1988	11	-0.350823
33	1989	11	1.40329
33	1990	11	0.526235
33	1991	11	-0.350823
33	1987	12	-1.52612
33	1988	12	0.883541
33	1989	12	-0.321288
33	1990	12	0.0803219
33	1991	12	0.883541
33	1987	13	-1.29154
33	1988	13	-0.369012
33	1989	13	0.0922531
33	1990	13	0.0922531
33	1991	13	1.47605
33	1987	15	-0.613572
33	1988	15	0.153393
33	1989	15	-1.38054
33	1990	15	0.920358
33	1991	15	0.920358
33	1987	16	1.40329
33	1988	16	-0.350823
33	1989	16	-0.350823
33	1990	16	0.526235
33	1991	16	-1.22788
33	1987	17	-0.182574
33	1988	17	-0.182574
33	1989	17	-0.182574
33	1990	17	-1.09545
33	1991	17	1.64317
34	1987	2	-0.447214
34	1988	2	-0.447214
34	1989	2	-0.447214
34	1990	2	1.78885
34	1991	2	-0.447214
34	1987	6	1.4674
34	1988	6	-0.366851
34	1989	6	0.550276
34	1990	6	-0.67256
34	1991	6	-0.978269
34	1987	8	0.153393
34	1988	8	-0.613572
34	1989	8	0.920358
34	1990	8	0.920358
34	1991	8	-1.38054
34	1987	9	-0.880771
34	1988	9	-0.880771
34	1989	9	-0.330289
34	1990	9	0.770675
34	1991	9	1.32116
34	1987	10	-0.757056
34	1988	10	-0.914776
34	1989	10	0.031544
34	1990	10	1.60874
34	1991	10	0.031544
34	1987	11	-0.730297
34	1988	11	-0.730297
34	1989	11	1.09545
34	1990	11	1.09545
34	1991	11	-0.730297
34	1987	12	-1.43427
34	1988	12	-0.239046
34	1989	12	0.956183
34	1990	12	0.956183
34	1991	12	-0.239046
34	1987	15	-0.263752
34	1988	15	-0.263752
34	1989	15	-0.923133
34	1990	15	-0.263752
34	1991	15	1.71439
34	1987	16	-0.730297
34	1988	16	1.09545
34	1989	16	-0.730297
34	1990	16	1.09545
34	1991	16	-0.730297
34	1987	17	-1.04708
34	1988	17	-0.819453
34	1989	17	0.0910503
34	1990	17	0.318676
34	1991	17	1.4568
35	1987	2	-1.22984
35	1988	2	1.00623
35	1989	2	-0.111803
35	1990	2	-0.67082
35	1991	2	1.00623
35	1987	6	0.5
35	1988	6	-0.75
35	1989	6	-1.25
35	1990	6	1.25
35	1991	6	0.25
35	1987	8	-0.67082
35	1988	8	-0.67082
35	1989	8	0.447214
35	1990	8	1.56525
35	1991	8	-0.67082
35	1987	9	0.684319
35	1988	9	-1.59674
35	1989	9	-0.17108
35	1990	9	0.969452
35	1991	9	0.114053
35	1987	10	-0.373197
35	1988	10	-0.746393
35	1989	10	-0.970311
35	1990	10	1.34351
35	1991	10	0.746393
35	1987	11	-0.0877058
35	1988	11	-0.964764
35	1989	11	1.66641
35	1990	11	-0.0877058
35	1991	11	-0.526235
35	1987	12	0
35	1988	12	-0.956183
35	1989	12	-0.478091
35	1990	12	1.67332
35	1991	12	-0.239046
35	1987	13	-0.67082
35	1988	13	-0.67082
35	1989	13	1.56525
35	1990	13	0.447214
35	1991	13	-0.67082
35	1987	15	0
35	1988	15	1.73205
35	1989	15	-0.57735
35	1990	15	-0.57735
35	1991	15	-0.57735
35	1987	16	1.43427
35	1988	16	0.239046
35	1989	16	-0.956183
35	1990	16	-0.956183
35	1991	16	0.239046
35	1987	17	0.67082
35	1988	17	-1.00623
35	1989	17	0.111803
35	1990	17	1.22984
35	1991	17	-1.00623
36	1987	6	-1.32116
36	1988	6	-0.770675
36	1989	6	0.330289
36	1990	6	0.880771
36	1991	6	0.880771
36	1987	8	0.121716
36	1988	8	0.121716
36	1989	8	0.730297
36	1990	8	0.730297
36	1991	8	-1.70403
36	1987	9	-0.707107
36	1988	9	-0.707107
36	1989	9	0.707107
36	1990	9	1.41421
36	1991	9	-0.707107
36	1987	10	-1.19257
36	1988	10	-0.447214
36	1989	10	1.0435
36	1990	10	1.0435
36	1991	10	-0.447214
36	1987	11	-0.395628
36	1988	11	-1.05501
36	1989	11	1.58251
36	1990	11	0.263752
36	1991	11	-0.395628
36	1987	12	-1.09545
36	1988	12	-0.486864
36	1989	12	-0.486864
36	1990	12	0.730297
36	1991	12	1.33888
36	1987	15	-0.447214
36	1988	15	1.78885
36	1989	15	-0.447214
36	1990	15	-0.447214
36	1991	15	-0.447214

## Sheet: Data5
Year	PcrStandPn	PgrStandPn	PauStandPn	CcyStandPn	MpeStandPn	AacStandPn	AplStandPn	AcrStandPn	SquStandPn	SclStandPn	BclStandPn	MmeStandPn	AfuStandPn	AfeStandPn	FatStandPn
1987	0.828484	-1.73425	0.781468	-1.4467	1.0911	1.10022	-0.239972	1.22343	0.178584	-1.84958	-0.788802	-0.822286	2.49802	2.4613	0.182528
1988	1.90006	-0.829426	-0.0625174	-1.4467	-0.0949629	1.42576	-2.49362	-0.456017	-0.535753	-0.739831	-1.39299	-0.822286	1.52757	1.2108	0.305351
1989	1.36427	0.0754023	0.781468	-1.23325	0.25388	2.07684	0.636447	0.887542	2.7502	-1.23305	0.298738	-0.822286	0.799727	1.30012	0.765937
1990	0.381996	0.0754023	0.781468	-1.23325	1.23064	2.94496	1.38766	3.11281	2.17873	0.863136	-0.184613	0.695781	1.12321	1.74673	1.50287
1991	1.36427	-0.829426	1.62545	-1.4467	0.881798	1.7513	0.636447	2.10514	0.321452	0.24661	-0.0637755	-0.0632528	2.25541	0.674873	2.39334
1992	0.381996	0.0754023	1.62545	-1.23325	0.393418	1.31724	0.76165	-0.875879	1.46439	0.986442	0.902926	-0.822286	1.4467	1.47877	2.1784
1993	0.114103	-0.829426	2.46944	-1.23325	1.0911	0.123586	-1.24159	-0.959851	1.60726	-0.24661	-0.788802	-0.822286	0.637984	1.30012	2.08628
1994	1.27497	-1.73425	1.62545	-1.23325	2.2074	0.557643	-0.114769	-0.539989	0.607187	0.493221	-0.426289	2.97288	0.718855	1.12148	1.44146
1995	0.739186	-1.73425	1.34413	-1.0198	-0.164732	0.666158	-0.239972	-0.707934	0.321452	1.35636	0.902926	1.45481	1.12321	0.942837	1.41076
1996	0.739186	0.98023	1.0628	-1.0198	2.41671	0.557643	-1.24159	-0.246086	0.750055	1.23305	1.38628	0.695781	0.476242	1.30012	0.550997
1997	0.292698	0.0754023	1.34413	-1.0198	1.50972	0.0150714	-1.11639	-0.456017	1.46439	1.72627	2.59465	2.21385	0.799727	0.764195	0.489585
1998	-0.243088	-0.829426	0.218811	-0.806356	-0.0949629	0.449129	-0.991189	-1.1278	-0.107151	0.123305	-0.0637755	0.695781	0.233628	0.406909	0.121117
1999	0.649889	-0.829426	0.781468	-0.592909	-0.0251942	0.774672	1.01206	-0.372044	0.321452	-0.123305	-0.0637755	-0.0632528	0.718855	0.49623	0.305351
2000	0.381996	-0.829426	0.781468	-0.379462	1.02134	-0.310472	-0.239972	0.341721	0.892922	0.493221	1.50711	0.695781	0.152757	0.49623	0.0289998
2001	0.739186	0.98023	0.50014	-0.592909	0.184112	-0.5275	-0.490378	-0.2041	-0.250018	-0.739831	0.419575	-0.0632528	0.718855	-0.0396984	0.274645
2002	1.45357	0.0754023	-0.343846	0.0474327	1.02134	-0.0934429	1.26246	-0.498003	1.17866	0.24661	1.38628	0.695781	-0.413342	-0.12902	0.121117
2003	0.471293	0.98023	-0.906503	0.26088	0.25388	-0.636015	0.0104336	0.257749	-0.678621	-0.493221	1.02376	-0.0632528	-0.655955	-0.12902	0.0289998
2004	0.649889	0.0754023	-0.906503	0.26088	0.0445744	-0.5275	-0.865986	-0.623962	-0.392886	0.739831	-0.547126	-0.822286	0.0718855	-0.486306	-0.155234
2005	1.27497	-0.829426	-0.0625174	0.687775	-0.443806	-0.744529	0.260839	1.13946	-0.678621	0	0.0570623	-0.822286	-0.898569	-0.486306	-0.278057
2006	-0.510981	-0.829426	-0.906503	0.687775	0.81203	-0.310472	0.76165	0.719597	0.607187	1.97288	-0.90964	-0.822286	-0.898569	-0.486306	-0.370174
2007	0.114103	-0.829426	-0.906503	0.474327	-0.2345	-0.853044	-0.365175	0.509666	-0.107151	1.72627	1.02376	-0.822286	-0.00898569	-0.575627	-0.523703
2008	-0.689577	0.0754023	-0.625174	0.687775	-0.862418	-0.853044	-0.365175	0.677611	-0.821488	0.369916	0.298738	0.695781	-0.413342	-0.75427	-0.40088
2009	-0.332386	1.88506	-0.906503	0.687775	0.114343	-0.961558	-0.239972	-1.63163	-0.392886	-0.739831	-0.184613	-0.822286	-0.736827	-0.664948	-0.339469
2010	-0.600279	0.98023	-0.906503	0.687775	-1.07172	-0.961558	-0.365175	-0.959851	-0.964356	-0.986442	0.419575	1.45481	-0.97944	-0.843591	-0.738643
2011	-0.95747	0.98023	-0.625174	1.54156	-1.49034	-0.310472	1.88848	-0.665948	-0.535753	0.123305	0.419575	-0.0632528	-0.575084	-0.75427	-0.800054
2012	-1.31466	1.88506	-0.906503	0.474327	-1.07172	-0.201957	-0.365175	-0.74992	-1.25009	0.123305	-0.184613	1.45481	-0.817698	-0.575627	-1.01499
2013	-1.13607	0.98023	-0.343846	0.901222	-0.583343	0.449129	-1.3668	0.0898038	-0.678621	0.616526	-1.39299	-0.822286	-0.97944	-1.02223	-1.13782
2014	-0.243088	1.88506	-0.625174	0.26088	-1.14149	-0.418986	-1.24159	0.341721	-0.821488	-0.369916	-0.788802	-0.0632528	-1.06031	-0.932913	-1.10711
2015	-0.0644928	-0.829426	-0.625174	0.901222	-0.932187	-0.744529	-0.239972	-0.162113	-0.535753	0.863136	-0.305451	0.695781	-0.898569	-1.11156	-0.892171
2016	-1.13607	0.0754023	-0.625174	1.75501	-0.583343	-1.50413	0.636447	0.887542	-0.535753	-1.10975	-0.667964	-0.822286	-0.736827	-1.02223	-0.646526
2017	-0.510981	0.0754023	-0.906503	1.32812	-1.21126	-1.39562	0.511245	0.551652	-1.39296	-1.72627	1.38628	-0.822286	-0.413342	-0.932913	-0.83076
2018	-1.04677	0.98023	-0.906503	0.901222	-0.513575	-0.636015	-0.365175	-1.4217	-0.964356	-1.72627	0.1779	-0.822286	-1.14118	-0.932913	-1.07641
2019	-1.85045	-0.829426	-0.906503	0.901222	-0.792649	-0.853044	-0.114769	0.929528	-0.535753	-0.123305	-1.87634	-0.822286	-0.97944	-0.932913	-1.10711
2020	-1.58255	0.0754023	-0.906503	1.11467	-1.07172	-0.5275	1.63807	0.635625	-0.821488	-0.369916	-0.788802	-0.822286	-0.898569	-0.932913	-1.0457
2021	-1.04677	0.0754023	-0.906503	1.32812	-0.932187	-0.5275	1.88848	-1.16978	-0.964356	-0.24661	-1.27215	-0.822286	-0.898569	-0.843591	-0.861465
2022	-1.85045	0.98023	-0.906503	0.0474327	-1.21126	-0.310472	1.01206	-0.581976	-0.678621	-1.47966	-1.51383	-0.0632528	-0.898569	-1.11156	-0.861465

## Sheet: Metadata
Sheets Data1-5 include all the primary data used in the analyses of Pöysä et al. 'Resilience of Breeding Boreal Waterbirds to Harsh Wintering Conditions: Could Climate Warming Smooth Population Declines?', Ecology and Evolution xxxx, as specified below.
Data1:
WSI = winter severity index (central-western Europe)
Data2:
LakeID = site (lake) identifier
WSI = winter severity index (central-western Europe)
PcrLogPn = log-transformed pair number of Podiceps cristatus in year t-1
PcrGr = growth rate of Podiceps cristatus pair number from year t-1 to t
PgrLogPn = log-transformed pair number of Podiceps grisegena in year t-1
PgrGr = growth rate of Podiceps grisegena pair number from year t-1 to t
PauLogPn = log-transformed pair number of Podiceps auritus in year t-1
PauGr = growth rate of Podiceps auritus pair number from year t-1 to t
CcyLogPn = log-transformed pair number of Cygnus cygnus in year t-1
CcyGr = growth rate of Cygnus cygnus pair number from year t-1 to t
MpeLogPn = log-transformed pair number of Mareca penelope in year t-1
MpeGr = growth rate of Mareca penelope pair number from year t-1 to t
AacLogPn = log-transformed pair number of Anas acuta in year t-1
AacGr = growth rate of Anas acuta pair number from year t-1 to t
AplLogPn = log-transformed pair number of Anas platyrhynchos in year t-1
AplGr = growth rate of Anas platyrhynchos pair number from year t-1 to t
AcrLogPn = log-transformed pair number of Anas crecca in year t-1
AcrGr = growth rate of Anas crecca pair number from year t-1 to t
SquLogPn = log-transformed pair number of Spatula querquedula in year t-1
SquGr = growth rate of Spatula querquedula pair number from year t-1 to t
SclLogPn = log-transformed pair number of Spatula clypeata in year t-1
SclGr = growth rate of Spatula clypeata pair number from year t-1 to t
BclLogPn = log-transformed pair number of Bucephala clangula in year t-1
BclGr = growth rate of Bucephala clangula pair number from year t-1 to t
AfuLogPn = log-transformed pair number of Aythya fuligula in year t-1
AfuGr = growth rate of Aythya fuligula pair number from year t-1 to t
AfeLogPn = log-transformed pair number of Aythya ferina in year t-1
AfeGr = growth rate of Aythya ferina pair number from year t-1 to t
FatLogPn = log-transformed pair number of Fulica atra in year t-1
FatGr = growth rate of Fulica atra pair number from year t-1 to t
Note: NA in Data2 means missing data (no census data for a species/site/year) or the time series data did not meet the criterion (specified in the main text of Pöysä et al.) to be included in the analysis
Data3:
LakeID = site (lake) identifier
WinterType = winter severity (1 = severe, 2 = mild)
SpeciesID = species identifier (2 = Podiceps cristatus, 3 = Podigeps grisegena, 4 = Podiceps auritus, 5 = Cygnus cygnus, 6 = Mareca penelope, 8 = Anas acuta, 9 = Anas platyrhynchos, 10 = Anas crecca, 11 = Spatula querquedula, 12 = Spatula clypeata, 13 = Bucephala clangula, 14 = Mergus merganser, 15 = Aythya fuligula, 16 = Aythya ferina, 17 = Fulica atra)
LogPn = log-transformed pair number in year t-1
Gr = growth rate of pair number from year t-1 to t
Data4:
LakeID = site (lake) identifier
SpeciesID = species identifier (2 = Podiceps cristatus, 3 = Podigeps grisegena, 4 = Podiceps auritus, 5 = Cygnus cygnus, 6 = Mareca penelope, 8 = Anas acuta, 9 = Anas platyrhynchos, 10 = Anas crecca, 11 = Spatula querquedula, 12 = Spatula clypeata, 13 = Bucephala clangula, 14 = Mergus merganser, 15 = Aythya fuligula, 16 = Aythya ferina, 17 = Fulica atra)
StandPn = within-site standardized pair number in 1987-1991
Data5:
PcrStandPn = standardized pair number of Podiceps cristatus in 1987-2022
PgrStandPn = standardized pair number of Podiceps grisegena in 1987-2022
PauStandPn = standardized pair number of Podiceps auritus in 1987-2022
CcyStandPn = standardized pair number of Cygnus cygnus in 1987-2022
MpeStandPn = standardized pair number of Mareca penelope in 1987-2022
AacStandPn = standardized pair number of Anas acuta in 1987-2022
AplSandPn = standardized pair number of Ans platyrhynchos in 1987-2022
AcrStandPn = standardized pair number of Anas crecca in 1987-2022
SquStandPn = standardized pair number of Spatula querquedula in 1987-2022
AclStandPn = standardized pair number of Spatula clypeata in 1987-2022
BclStandPn = standardized pair number of Bucephala clangula in 1987-2022
MmeStandPn = standardized pair number of Mergus merganser in 1987-2022
AfuStandPn = standardized pair number of Athya fuligula in 1987-2022
AfeStandPn = standardized pair number of Aythya ferina 1987-2022
FatStandPn = standardized pair number of Fulica atra in 1987-2022
